# Supplementary material for: Racial and Socioeconomic Differences in Heart Failure Hospitalizations and Telemedicine Follow-up During the COVID-19 Pandemic: Retrospective Cohort Study
Source: JMIR Cardio. 2022 Nov 28;6(2):e39566. doi: 10.2196/39566 (PMC9707616; doi:10.2196/39566)
Supplement: Multimedia Appendix 1 [file cardio_v6i2e39566_app1.xlsx]

## Sheet: Sheet1
StudyID	Gender	Age	PostalCode	Insured	Payment_Source	Race	Hispanic	Highest_Education	Complete	Admission_Date	Discharge_Date	Primary_Cause_Hospitalization	Thirty_Day_Readmission	Readmission_Date	SBP_Admit	HR_Admit	SCr_Admit	Na_Admit	BUN_Admit	BNP_Admit	proBNP_Admit	COPD	DM	HTN	BMI	Wt_lbs	ICU_stay	Discharged_Alive	FU_7days	Followup_Type	Followup_Date	Followup_mode	Telehealth_Type	EF_less_than_40	EF_most_recent	OptimizeHF_Score	GWTG_Score	SES_Score_Low_to_High	AN	insured_10	female_10	male_10	medicaid	private	medicare	black	white	asian	hispanic
2	Female	64	60610	Yes	Medicaid-private/HMO/Other	Black or African American	No	Unknown	Complete	2020-03-14	3/26/2020	Other	No		141	161	0.64	137	11	466		No	No diagnosis of DM	Yes	31.08	186	Yes	Yes	Yes	Cardiology	4/2/2020	Telehealth	Phone	Yes	27	31	36	4	Complete	1	1	0	0	0	0	1	0	0	0
3	Female	86	60137	Yes	Medicare (Title 18)	White	No	Unknown	Complete	2020-03-15	3/27/2020	HF	No		125	75	1.4	148	35		6264	Yes	T2DM	Yes	37.22	210	No	Yes	Yes	Cardiology	4/2/2020	Telehealth	Phone	No	74	36	45	4	Complete	1	1	0	0	0	1	0	1	0	0
4	Female	75	60185	Yes	Medicare (Title 18)	White	No	Unknown	Complete	2020-05-04	5/9/2020	HF	No		169	96	0.6	145	18	931		No	T2DM	Yes	31.02	201	No	Yes	Yes	Cardiology	5/14/2020	In Person		Yes	37	26	35	4	Complete	1	1	0	0	0	1	0	1	0	0
5	Female	96	60628	Yes	Medicare-private/HMO/Other	Black or African American	No	Unknown	Complete	2020-03-15	3/25/2020	HF	No		135	94	1.62	140	41	2146		No	T2DM	Yes	24.87	136	No	Yes	Yes	Cardiology	4/2/2020	Telehealth	Phone	Yes	30	42	47	1	Complete	1	1	0	0	0	0	1	0	0	0
6	Male	72	60654	Yes	Private/HMO/Other	White	No	Unknown	Complete	2020-03-15	3/30/2020	HF	No		139	89	1.02	135	20	522		No	No diagnosis of DM	Yes	25.31	191	No	Yes	Yes	Cardiology	3/31/2020	Telehealth	Phone	No	60	32	42	4	Complete	1	0	1	0	1	0	0	1	0	0
7	Male	72	60061	Yes	Medicare (Title 18)	White	No	Unknown	Complete	2020-03-15	3/19/2020	HF	No		176	94	0.79	140	21	615		No	No diagnosis of DM	Yes	48.81	141	No	Yes	No					No	51	22	34	4	Complete	1	0	1	0	0	1	0	1	0	0
8	Female	73	60515	Yes	Medicare (Title 18)	White	No	Unknown	Complete	2020-03-13	3/20/2020	HF	No		109	102	0.6	136	15		7064	No	No diagnosis of DM	No	20.4	119	No	Yes	Yes	Cardiology	3/24/2020	Telehealth	Phone	Yes	32	38	49	4	Complete	1	1	0	0	0	1	0	1	0	0
9	Male	66	60048	Yes	Private/HMO/Other	White	No	Unknown	Complete	2020-03-15	3/20/2020	HF	No		160	71	1.83	140	33	1184		No	T2DM	Yes	35.1	238.01	No	Yes	No					No	55	22	31	4	Complete	1	0	1	0	1	0	0	1	0	0
10	Female	48	60629	Yes	Medicaid (Title 19)	Black or African American	Yes	Unknown	Complete	2020-03-16	2/25/2020	HF	No		186	98	0.59	138	8	66		No	T2DM	Yes	53.5	302	No	Yes	No					No	69	16	18	1	Complete	1	1	0	1	0	0	1	0	0	1
11	Female	62	60081	Yes	Private/HMO/Other	White	No	Unknown	Complete	2020-03-16	3/25/2020	HF	No		167	115	1.36	137	16	585		Yes	No diagnosis of DM	Yes	59	388	No	Yes	No					No	47	26	38	4	Complete	1	1	0	0	1	0	0	1	0	0
12	Female	61	60188	Yes	Private/HMO/Other	White	No	Unknown	Complete	2020-03-20	3/21/2020	HF	No		113	120	0.8	138	8		7881	No	No diagnosis of DM	Yes	31.9	169	Yes	Yes	No					Yes	28	34	43	4	Complete	1	1	0	0	1	0	0	1	0	0
13	Male	54	60619	Yes	Medicaid (Title 19)	Black or African American	No	Unknown	Complete	2019-10-31	11/3/2019	HF	Yes	2019-11-09	130	91	1.27	141	18	37		No	No diagnosis of DM	No	36.8	271	No	Yes	No					No	60	24	30	1	Complete	1	0	1	1	0	0	1	0	0	0
14	Male	61	60615	Yes	Medicare (Title 18)	Black or African American	No	Unknown	Complete	2019-09-26	10/10/2019	HF	No		133	71	7.66	136	57	2878		No	T2DM	Yes	29.2	181	No	Yes	No					Yes	18	40	38	1	Complete	1	0	1	0	0	1	1	0	0	0
15	Male	74	60073	Yes	Medicare (Title 18)	White	No	Unknown	Complete	2020-03-16	3/20/2020	HF	Yes	2020-04-07	143	62	0.85	138	22	342		No	T2DM	Yes	27.1	189	No	Yes	No					No	68	24	36	4	Complete	1	0	1	0	0	1	0	1	0	0
16	Female	91	60050	Yes	Medicare (Title 18)	White	No	Unknown	Complete	2020-03-16	3/20/2020	HF	No		189	90	1.18	128	25	1620		Yes	No diagnosis of DM	Yes	21.3	123.88	No	Yes	Yes	Cardiology	3/26/2020	Telehealth	Phone	No	65	38	43	3	Complete	1	1	0	0	0	1	0	1	0	0
17	Female	74	60135	Yes	Medicare (Title 18)	White	Yes	Unknown	Complete	2020-03-16	3/23/2020	HF	No		177	62	1.91	141	29	2702		No	T2DM	Yes	28.7	176.37	No	Yes	Yes	Cardiology	3/27/2020	Telehealth	Phone	No	41	33	30	3	Complete	1	1	0	0	0	1	0	1	0	1
18	Female	59	60634			White	Yes	Unknown	Complete	2020-02-21	2/26/2020	HF	Yes	2020-03-16	136	74	1.29	137	22	46		No	T2DM	Yes	48.7	284	No	Yes	No					No	65	25	32	3	Complete	0	1	0	0	0	0	0	1	0	1
19	Male	57	60097	Yes	Medicaid (Title 19)	White	No	Unknown	Complete	2020-03-17	3/24/2020	HF	No		150	114	2.39	129	68	5000		No	No diagnosis of DM	Yes	23.7	175	No	Yes	No					Yes	17	37	46	3	Complete	1	0	1	1	0	0	0	1	0	0
20	Male	63	60545	Yes	Medicare (Title 18)	White	No	Unknown	Complete	2020-03-17	3/22/2020	HF	No		127	91	1.28	133	30		8152	No	T2DM	Yes	32.8	235	No	Yes	Yes	Cardiology	3/25/2020	Telehealth	Phone	Yes	15	35	45	4	Complete	1	0	1	0	0	1	0	1	0	0
21	Female	61	60641	Yes	Medicaid (Title 19)	Undetermined	No	Unknown	Complete	2020-03-17	4/2/2020	HF	Yes	2020-04-08	133	99	0.7	134	10		395	Yes	No diagnosis of DM	Yes	74.2	418.878	No	Yes	No					No	63	29	41	3	Complete	1	1	0	1	0	0	0	0	0	0
22	Male	69	60140	Yes	Medicare (Title 18)	White	No	Unknown	Complete	2020-03-18	3/22/2020	HF	Yes		128	130	1.26	138	18	190		No	No diagnosis of DM	Yes	44.9	331	No	Yes	Yes	Cardiology	4/3/2020	Telehealth	Phone	Yes	40	36	43	4	Complete	1	0	1	0	0	1	0	1	0	0
23	Female	75	60189	Yes	Medicare (Title 18)	White	No	Unknown	Complete	2019-06-11	6/14/2019	HF	No		112	65	0.5	140	20		1374	No	No diagnosis of DM	No	26.3	139	Yes	Yes	Yes	PCP	6/8/2020	Telehealth	Phone	No	55	29	41	4	Complete	1	1	0	0	0	1	0	1	0	0
24	Female	79	60189	Yes	Medicare (Title 18)	White	No	Unknown	Complete	2020-05-21	5/26/2020	HF	No		100	71	1.8	141	28		4927	Yes	T2DM	Yes	23.6	146.01	No	Yes	Yes	Cardiology	6/2/2020	Telehealth	Phone	No	55	37	45	4	Complete	1	1	0	0	0	1	0	1	0	0
25	Female	74	60189	Yes	Medicare (Title 18)	White	No	Unknown	Complete	2020-05-04	5/9/2020	HF	No		189	94	0.9	142	15		7689	No	No diagnosis of DM	Yes	28.4	176	No	Yes	Yes	Cardiology	5/15/2020	Telehealth	Phone	No	55	22	30	4	Complete	1	1	0	0	0	1	0	1	0	0
26		85	60107	Yes	Medicare (Title 18)	Undetermined	No	Unknown	Complete	2019-03-22	3/27/2019	HF	No		139	103	0.7	141	12		3962	No	No diagnosis of DM	Yes	28.2	175	No	Yes	No					No	53	33	43	4	Complete	1	0	0	0	0	1	0	0	0	0
27	Female	96	60188	Yes	Medicare (Title 18)	White	No	Unknown	Complete	2020-03-25	3/28/2020	HF	No		165	121	1	138	19		10291	No	No diagnosis of DM	Yes	26.6	150	No	Yes	Yes	PCP	3/30/2020	Telehealth	Phone	Yes	34	38	44	4	Complete	1	1	0	0	0	1	0	1	0	0
28	Female	76	60139	Yes	Medicare (Title 18)	White	No	Unknown	Complete	2020-04-15	4/21/2020	HF	No		146	94	1.1	130	32		1442	No	No diagnosis of DM	Yes	40.2	213	No	Yes	Yes	PCP	4/27/2020	Telehealth	Phone	No	67	34	45	3	Complete	1	1	0	0	0	1	0	1	0	0
29	Female	82	60188	Yes	Medicare (Title 18)	White	No	Unknown	Complete	2020-03-28	4/1/2020	HF	No		146	92	1.1	140	18		4539	No	T2DM	Yes	28	158	No	Yes	Yes	PCP	4/6/2020	Telehealth	Phone	Yes	26	33	39	4	Complete	1	1	0	0	0	1	0	1	0	0
30	Male	63	60510	Yes	Private/HMO/Other	White	No	Unknown	Complete	2019-03-15	3/19/2019	HF	No		175	68	1.9	138	32		70000	No	No diagnosis of DM	Yes	27.2	206	No	Yes	Yes	PCP	3/26/2020	In Person		Yes	25	23	30	4	Complete	1	0	1	0	1	0	0	1	0	0
31	Female	78	60487	Yes	Medicare (Title 18)	Black or African American	No	Unknown	Complete	2019-03-14	3/19/2019	HF	No		133	70	2.5	140	40			No	T2DM	Yes	32.3	200	No	Yes	Yes	Cardiology	3/22/2019	In Person		No	53	36	38	4	Complete	1	1	0	0	0	1	1	0	0	0
32	Female	81	60443	Yes	Medicare (Title 18)	White	No	Unknown	Complete	2019-03-14	3/28/2019	HF	No		110	45	2.74	137	56	1421		No	No diagnosis of DM	Yes	25	141.1	No	Yes	Yes	Cardiology	4/4/2019	In Person		No	61	43	49	4	Complete	1	1	0	0	0	1	0	1	0	0
33	Male	52	60619	Yes	Medicaid (Title 19)	Black or African American	No	Unknown	Complete	2020-03-15	3/22/2020	HF	No		130	88	1.29	139	15	169		Yes	T2DM	Yes	43	314	No	Yes	No					No	83	25	31	1	Complete	1	0	1	1	0	0	1	0	0	0
34	Male	80	60139	Yes	Medicare (Title 18)	White	No	Unknown	Complete	2019-03-14	3/16/2019	HF	No		152	50	1.2	139	14		1008	Yes	No diagnosis of DM	Yes	31.9	242	No	Yes	Yes	Cardiology	3/21/2019	In Person		No	66	28	35	3	Complete	1	0	1	0	0	1	0	1	0	0
35	Female	66	60619	Yes	Medicare (Title 18)	Black or African American	No	Unknown	Complete	2019-03-13	3/21/2019	HF	Yes	2019-04-15	98	64	1.05	141	21	62		No	T2DM	Yes	28.3	165	No	Yes	No					No	65	33	39	1	Complete	1	1	0	0	0	1	1	0	0	0
36	Male	63	60139	Yes	Medicare (Title 18)	White	No	Unknown	Complete	2019-03-13	3/20/2019	HF	No		107	74	1	143	20		5638	Yes	No diagnosis of DM	No	26.8	176	No	Yes	Yes	PCP	3/21/2019	In Person		No	48	31	42	3	Complete	1	0	1	0	0	1	0	1	0	0
37	Female	101	60085	Yes	Medicare (Title 18)	Asian (Asian Indian, Chinese, Filipino, Japanese, Korean, Vietnamese, other Asian)	No	Unknown	Complete	2019-03-15	3/18/2019	HF	No		132	81	0.59	124	13	219		No	No diagnosis of DM	Yes	28.3	113	Yes	Yes	No					No	61	43	48	1	Complete	1	1	0	0	0	1	0	0	1	0
38	Male	59	60134	Yes	Medicare (Title 18)	White	No	Unknown	Complete	2019-03-15	3/20/2019	HF	No		172	92	0.8	135	11		3357	No	No diagnosis of DM	Yes	32.6	227	Yes	Yes	No					Yes	30	20	28	4	Complete	1	0	1	0	0	1	0	1	0	0
39	Male	72	60660	Yes	Medicare (Title 18)	White	No	Unknown	Complete	2019-03-15	3/18/2019	HF	No		170	62	0.74	141	17	116		No	No diagnosis of DM	Yes	32.5	226.2	No	Yes	No					No	65	18	28	2	Complete	1	0	1	0	0	1	0	1	0	0
40	Male	53	60185	Yes	Private/HMO/Other	White	No	Unknown	Complete	2019-03-15	3/17/2019	HF	No		108	107	1.1	145	14		1995	No	No diagnosis of DM	Yes	40	263	No	Yes	No					Yes	27	35	43	4	Complete	1	0	1	0	1	0	0	1	0	0
41	Male	58	60649	Yes	Medicare (Title 18)	Black or African American	No	Unknown	Complete	2019-03-14	3/20/2019	HF	No		175	60	1.52	136	22	275		No	No diagnosis of DM	Yes	35.3	246.92	No	Yes	No					No	62	20	23	1	Complete	1	0	1	0	0	1	1	0	0	0
42	Female	67	60531	Yes	Medicare (Title 18)	White	No	Unknown	Complete	2019-03-14	3/20/2019	HF	No		145	92	0.7	134	15		458	No	T2DM	Yes	76.9	448	No	Yes	Yes	Cardiology	3/22/2019	In Person		No	77	28	36	3	Complete	1	1	0	0	0	1	0	1	0	0
43		97	60174	Yes	Medicare (Title 18)	White	No	Unknown	Complete	2019-03-14	3/19/2019	HF	No		128	63	0.9	140	18		570	No	No diagnosis of DM	Yes	25.7	164	No	Yes	No					No	57	34	42	4	Complete	1	0	0	0	0	1	0	1	0	0
44	Male	80	60005	Yes	Medicare (Title 18)	Asian (Asian Indian, Chinese, Filipino, Japanese, Korean, Vietnamese, other Asian)	No	Unknown	Complete	2019-03-15	3/26/2019	HF	No		120	77	0.97	128	49	445		No	T2DM	Yes	18.4	108	No	Yes	No					No	59	42	49	4	Complete	1	0	1	0	0	1	0	0	1	0
45	Female	93	60103	Yes	Medicare (Title 18)	White	No	Unknown	Complete	2019-03-14	3/18/2019	HF	No		155	71	2	141	56		4973	Yes	No diagnosis of DM	No	29.3	145	No	Yes	Yes	Cardiology	3/21/2019	In Person		No	59	35	45	4	Complete	1	1	0	0	0	1	0	1	0	0
46	Female	78	60178	Yes	Medicare (Title 18)	White	No	Unknown	Complete	2019-03-16	3/23/2019	HF	No		132	94	1.61	145	21	766		No	T2DM	Yes	45.16	255	No	Yes	Yes	Cardiology	3/27/2019	In Person		No	61	36	41	4	Complete	1	1	0	0	0	1	0	1	0	0
47	Male	65	60651	Yes	Private/HMO/Other	Black or African American	No	Unknown	Complete	2019-03-15	3/20/2019	HF	Yes	2019-04-09	134	68	1.39	137	35	911		Yes	No diagnosis of DM	Yes	47.7	341.7	No	Yes	No					Yes	35	28	36	1	Complete	1	0	1	0	1	0	1	0	0	0
48	Male	68	60137	Yes	Medicare (Title 18)	Black or African American	No	Unknown	Complete	2019-03-16	3/23/2019	HF	No		139	97	1.5	145	18		7108	Yes	No diagnosis of DM	Yes	35.9	272	No	Yes	No					Yes	30	34	36	4	Complete	1	0	1	0	0	1	1	0	0	0
49	Male	66	60563	Yes	Medicare (Title 18)	Black or African American	No	Unknown	Complete	2019-03-08	3/12/2019	HF	Yes		125	108	1.4	142	21		1526	Yes	T2DM	Yes	44.92	313	No	Yes	No					No	50	33	43	4	Complete	1	0	1	0	0	1	1	0	0	0
50	Male	91	60608	Yes	Medicare (Title 18)	Asian (Asian Indian, Chinese, Filipino, Japanese, Korean, Vietnamese, other Asian)	No	Unknown	Complete	2019-03-17	3/21/2019	HF	No		125	75	4.84	137	48	440		No	T2DM	Yes	25.3	143	No	Yes	No					No	57	50	49	2	Complete	1	0	1	0	0	1	0	0	1	0
51	Male	62	60188	Yes	Medicare (Title 18)	White	No	Unknown	Complete	2019-03-14	3/18/2019	HF	No		152	73	0.8	140	16		214	No	T2DM	Yes	40.1	296	No	Yes	Yes	PCP	3/21/2019	In Person		No	48	18	28	4	Complete	1	0	1	0	0	1	0	1	0	0
52	Female	64	60140	Yes	Medicare (Title 18)	White	No	Unknown	Complete	2019-03-15	3/20/2019	HF	No		191	82	1.8	136	37		727	No	T2DM	Yes	29.4	182	No	Yes	Yes	Cardiology	3/26/2019	In Person		No	67	24	28	4	Complete	1	1	0	0	0	1	0	1	0	0
53		96	60140	Yes	Medicare (Title 18)	White	No	Unknown	Complete	2019-03-17	3/24/2019	HF	No		100	98	1.11	141	37	611		No	No diagnosis of DM	Yes	22.3	163.14	No	No	No					No	53	45	55	4	Complete	1	0	0	0	0	1	0	1	0	0
54	Male	64	60653	Yes	Medicare (Title 18)	Black or African American	No	Unknown	Complete	2019-03-16	3/19/2019	HF	No		152	80	0.81	141	11	151		Yes	No diagnosis of DM	Yes	19.1	137	No	Yes	No					Yes	40	20	28	1	Complete	1	0	1	0	0	1	1	0	0	0
55	Male	70	60046	Yes	Medicare (Title 18)	White	No	Unknown	Complete	2019-03-16	3/19/2019	HF	No		93	110	0.96	139	15	820		Yes	T2DM	Yes	23.7	205	No	Yes	Yes	PCP	3/26/2019	In Person		Yes	25	46	53	4	Complete	1	0	1	0	0	1	0	1	0	0
56	Male	70	46307	Yes	Medicare (Title 18)	Undetermined	No	Unknown	Complete	2019-03-15	3/27/2019	HF	No		112	80	1.32	135	30	68		No	T2DM	Yes	26.9	165.35	No	Yes	Yes	Cardiology	4/3/2019	In Person		No	59	35	46	4	Complete	1	0	1	0	0	1	0	0	0	0
57	Male	72	60178	Yes	Private/HMO/Other	White	No	Unknown	Complete	2019-03-17	3/21/2019	HF	No		118	101	2.7	139	26		5061	No	T2DM	Yes	28.6	205	No	Yes	Yes	Cardiology	3/28/2019	In Person		Yes	20	46	47	4	Complete	1	0	1	0	1	0	0	1	0	0
58	Female	81	60069	Yes	Medicare (Title 18)	White	No	Unknown	Complete	2019-03-17	3/21/2019	HF	No		171	81	1.72	135	68	2039		No	No diagnosis of DM	Yes	21.9	101	No	Yes	No					No	72	30	42	4	Complete	1	1	0	0	0	1	0	1	0	0
59	Female	57	60617	Yes	Medicare (Title 18)	Undetermined	No	Unknown	Complete	2019-03-17	3/19/2019	HF	No		191	96	0.78	136	12	260		No	T2DM	Yes	32.9	223	No	Yes	No					Yes	28	20	25	1	Complete	1	1	0	0	0	1	0	0	0	0
60	Male	80	61353	Yes	Medicare (Title 18)	White	No	Unknown	Complete	2019-03-14	3/16/2019	HF	Yes	2019-03-18	120	72	1.38	142	24			No	T2DM	Yes	26.3	178	No	Yes	No					No	55	33	41	2	Complete	1	0	1	0	0	1	0	1	0	0
61	Female	85	60115	Yes	Medicare (Title 18)	White	No	Unknown	Complete	2019-03-18	3/25/2019	HF	No		134	92	0.79	140	11	195		Yes	T2DM	Yes	47.2	247	No	Yes	No					No	56	32	43	1	Complete	1	1	0	0	0	1	0	1	0	0
62	Female	89	60174	Yes	Medicare (Title 18)	White	No	Unknown	Complete	2019-03-18	3/21/2019	HF	No		175	66	1	136	37		2972	Yes	T2DM	Yes	24.7	153	Yes	Yes	Yes	Cardiology	3/28/2019	In Person		No	59	27	38	4	Complete	1	1	0	0	0	1	0	1	0	0
63	Male	74	60178	Yes	Medicare (Title 18)	White	No	Unknown	Complete	2019-03-16	3/21/2019	HF	No		108	65	1.1	138	18	465		Yes	T2DM	Yes	43.3	282.2	Yes	Yes	No					No	60	35	44	4	Complete	1	0	1	0	0	1	0	1	0	0
64	Female	53	61103	Yes	Medicaid (Title 19)	Undetermined	No	Unknown	Complete	2019-03-19	3/23/2019	HF	No		116	77	0.9	137	3	147		No	No diagnosis of DM	Yes	26	156	No	Yes	No					No	53	24	32	1	Complete	1	1	0	1	0	0	0	0	0	0
65	Male	43	60647	Yes	Private/HMO/Other	White	No	Unknown	Complete	2019-03-18	3/22/2019	HF	No		133	64	8.37	138	89	4005		Yes	T2DM	Yes	29.2	198.2	No	Yes	No					Yes	35	32	42	4	Complete	1	0	1	0	1	0	0	1	0	0
66	Male	71	60551	Yes	Medicaid (Title 19)	Black or African American	No	Unknown	Complete	2019-03-21	3/26/2019	HF	No		163	83	4.94	137	63			No	T2DM	Yes	37.8	271	No	Yes	No					No	65	37	38	3	Complete	1	0	1	1	0	0	1	0	0	0
67	Male	60	60541	Yes	Medicare (Title 18)	White	No	Unknown	Complete	2019-03-19	4/6/2019	HF	No		96	82	5.28	134	79	150		No	No diagnosis of DM	No	30.5	225	No	Yes	No					Yes	23	51	54	4	Complete	1	0	1	0	0	1	0	1	0	0
68	Female	88	60188	Yes	Medicare (Title 18)	Black or African American	No	Unknown	Complete	2019-03-19	3/19/2019	HF	No		90	78	2.6	147	82		28226	No	T2DM	Yes	36	210	Yes	No	No					Yes	15	50	55	4	Complete	1	1	0	0	0	1	1	0	0	0
69	Male	53	60452	Yes	Medicare-private/HMO/Other	Black or African American	No	Unknown	Complete	2019-03-20	3/23/2019	HF	Yes	2019-04-17	175	73	4.73	141	46	872		No	No diagnosis of DM	Yes	40.7	300	No	Yes	No					No	64	27	25	4	Complete	1	0	1	0	0	0	1	0	0	0
70	Male	66	60135	Yes	Private/HMO/Other	White	No	Unknown	Complete	2019-03-20	3/27/2019	HF	Yes	2019-04-24	111	77	1.79	142	45	1140		No	No diagnosis of DM	Yes	26.2	210	No	Yes	Yes	Cardiology	4/2/2019	In Person		Yes	35	33	42	3	Complete	1	0	1	0	1	0	0	1	0	0
71	Male	52	60419	Yes	Medicaid (Title 19)	Black or African American	No	Unknown	Complete	2019-03-20	3/22/2019	HF	No		128	81	1.81	139	26	17		No	T2DM	Yes	61.2	379	No	Yes	No					Yes	33	29	31	1	Complete	1	0	1	1	0	0	1	0	0	0
72	Female	62	60534	Yes	Medicare (Title 18)	White	Yes	Unknown	Complete	2019-03-18	3/26/2019	HF	No		103	88	1.2	134	26		183	Yes	No diagnosis of DM	Yes	48.4	248	No	Yes	Yes	Cardiology	3/28/2019	In Person		No	75	37	47	3	Complete	1	1	0	0	0	1	0	1	0	1
73	Male	81	60610	Yes	Medicare (Title 18)	Black or African American	No	Unknown	Complete	2019-03-19	3/31/2019	HF	No		139	74	1.3	137	17	1711		No	No diagnosis of DM	Yes	23.7	175	No	Yes	No					Yes	30	34	35	4	Complete	1	0	1	0	0	1	1	0	0	0
74	Male	82	60654	Yes	Medicare-private/HMO/Other	White	No	Unknown	Complete	2019-03-20	3/22/2019	HF	No		154	82	1.39	137	41	3088		Yes	No diagnosis of DM	Yes	21.6	134	No	Yes	Yes	PCP	3/26/2019	In Person		Yes	38	31	43	4	Complete	1	0	1	0	0	0	0	1	0	0
75	Female	68	60506	Yes	Medicare (Title 18)	White	No	Unknown	Complete	2019-03-20	3/23/2019	HF	No		208	128	0.6	135	15		1866	No	T2DM	Yes	43.5	230	Yes	Yes	Yes	Cardiology	3/27/2019	In Person		No	49	24	29	3	Complete	1	1	0	0	0	1	0	1	0	0
76	Female	89	60611	Yes	Medicare-private/HMO/Other	White	No	Unknown	Complete	2019-03-20	3/28/2019	HF	Yes	2019-04-15	169	75	0.74	147	31	2833		No	No diagnosis of DM	Yes	23.2	148	Yes	Yes	No					No	50	25	36	4	Complete	1	1	0	0	0	0	0	1	0	0
77	Female	81	60649	Yes	Medicare (Title 18)	Black or African American	No	Unknown	Complete	2019-03-19	3/22/2019	HF	No		105	92	0.92	143	33	950		No	No diagnosis of DM	No	22.5	131	No	Yes	No					No	60	42	48	1	Complete	1	1	0	0	0	1	1	0	0	0
78	Male	76	61071	Yes	Medicare-private/HMO/Other	White	No	Unknown	Complete	2019-03-20	4/4/2019	HF	No		73	91	5.86	132	50	4985		No	No diagnosis of DM	No	21.8	152	No	Yes	No					Yes	25	61	60	2	Complete	1	0	1	0	0	0	0	1	0	0
79	Female	87	60564	Yes	Medicare (Title 18)	Black or African American	No	Unknown	Complete	2019-03-18	3/25/2019	HF	No		119	56	0.82	137	14	944		No	No diagnosis of DM	Yes	30.7	202	Yes	Yes	No					No	71	34	39	4	Complete	1	1	0	0	0	1	1	0	0	0
80	Male	64	60619	Yes	Medicare-private/HMO/Other	Black or African American	No	Unknown	Complete	2019-03-21	3/23/2019	HF	No		104	71	1.34	139	19	1545		No	No diagnosis of DM	Yes	28.1	213	No	Yes	No					Yes	36	34	35	1	Complete	1	0	1	0	0	0	1	0	0	0
81	Male	74	60083	Yes	Medicare-private/HMO/Other	White	No	Unknown	Complete	2019-03-21	3/25/2019	HF	Yes	2019-03-25	132	71	1.02	139	20	556		No	T2DM	Yes	27.6	209	No	Yes	No					Yes	40	31	37	4	Complete	1	0	1	0	0	0	0	1	0	0
82	Male	66	60185	Yes	Medicare (Title 18)	White	No	Unknown	Complete	2019-03-19	3/29/2019	HF	No		116	106	0.9	134	18		6500	No	No diagnosis of DM	Yes	23.2	162	No	Yes	Yes	Cardiology	4/2/2019	In Person		Yes	10	37	46	4	Complete	1	0	1	0	0	1	0	1	0	0
83	Male	71	60551	Yes	Medicaid (Title 19)	Black or African American	No	Unknown	Complete	2019-03-19	3/21/2019	Other	No		196	73	4.94	137	63			No	T2DM	Yes	37.9	272	No	Yes	No					No	65	39	31	3	Complete	1	0	1	1	0	0	1	0	0	0
84	Female	75	60545	Yes	Medicare (Title 18)	Black or African American	No	Unknown	Complete	2019-03-20	3/25/2019	HF	No		152	79	2.4	147	49		1004	No	T2DM	Yes	42.4	263	No	Yes	No					No	60	32	34	4	Complete	1	1	0	0	0	1	1	0	0	0
85	Male	40	60630	Yes	Private/HMO/Other	White	No	Unknown	Complete	2019-03-21	3/23/2019	HF	No		91	126	1.5	129	37	1131		No	No diagnosis of DM	No	24.4	180	No	Yes	No					Yes	22	41	50	3	Complete	1	0	1	0	1	0	0	1	0	0
86	Male	69	46403	No		Black or African American	No	Unknown	Complete	2019-03-21	4/6/2019	HF			96	98	1.5	137	19	563		Yes	No diagnosis of DM	Yes	24	177	No	Yes	No					No	49	41	45	1	Complete	0	0	1	0	0	0	1	0	0	0
87	Male	64	60425	Yes	Medicare-private/HMO/Other	Black or African American	No	Unknown	Complete	2019-03-21	4/2/2019	HF	Yes	2019-04-15	96	100	6.89	139	47	2863		No	T2DM	Yes	23	174		Yes	No					Yes	15	52	49	3	Complete	1	0	1	0	0	0	1	0	0	0
88	Male	67	60555	Yes	Medicare-private/HMO/Other	White	No	Unknown	Complete	2019-03-20	3/22/2019	HF	No		171	52	2.9	143	55		1815	No	T2DM	Yes	36.5	269		Yes	Yes	Cardiology	3/27/2019	In Person		No	71	26	32	4	Complete	1	0	1	0	0	0	0	1	0	0
89	Male	84	60611	Yes	Medicare-private/HMO/Other	White	No	Unknown	Complete	2019-03-21	3/23/2019	HF	Yes	2019-03-25	124	80	1.19	135	16	229		No	T2DM	Yes	25.6	194	No	Yes	No					No	58	36	42	4	Complete	1	0	1	0	0	0	0	1	0	0
90	Female	94	60555	Yes	Medicare-private/HMO/Other	White	No	Unknown	Complete	2019-03-22	3/25/2019	HF	No		126	56	3.2	127	44		4980	No	No diagnosis of DM	Yes	25.9	151	No	Yes	Yes	PCP	3/27/2019	In Person		No	51	52	52	4	Complete	1	1	0	0	0	0	0	1	0	0
91	Male	86	60073	Yes	Private/HMO/Other	White	No	Unknown	Complete	2019-03-22	4/3/2019	HF	Yes	2019-04-16	103	90	4.98	134	33	1120		No	T2DM	Yes	20.4	159	No	Yes	No					Yes	40	58	53	4	Complete	1	0	1	0	1	0	0	1	0	0
92	Female	89	60609	Yes	Medicare (Title 18)	White	No	Unknown	Complete	2019-03-22	3/27/2019	HF	No		124	92	2.33	134	97	276		No	No diagnosis of DM	Yes	32.8	168	No	Yes	No					No	70	46	60	1	Complete	1	1	0	0	0	1	0	1	0	0
93	Male	62	60611	Yes	Private/HMO/Other	White	No	Unknown	Complete	2019-03-22	3/25/2019	HF	No		134	83	0.89	137	9	1163		No	No diagnosis of DM	Yes	42.72	315	No	Yes	Yes	Cardiology	3/27/2019	In Person		Yes	40	26	32	4	Complete	1	0	1	0	1	0	0	1	0	0
94	Female	32	60617	Yes	Medicaid (Title 19)	White	Yes	Unknown	Complete	2019-03-22	3/30/2019	HF	Yes	2019-04-12	88	105	0.83	137	13	814		No	T1DM	Yes	19.6	120	No	Yes	No					Yes	15	30	43	1	Complete	1	1	0	1	0	0	0	1	0	1
95	Female	73	60119	Yes	Medicare-private/HMO/Other	White	No	Unknown	Complete	2019-03-21	3/23/2019	HF	No		127	88	1	142	27		3906	No	T2DM	Yes	38.4	203	No	Yes	Yes	PCP	3/28/2019	In Person		Yes	20	33	42	4	Complete	1	1	0	0	0	0	0	1	0	0
96	Female	96	60610	Yes	Medicare (Title 18)	Asian (Asian Indian, Chinese, Filipino, Japanese, Korean, Vietnamese, other Asian)	No	Unknown	Complete	2019-03-22	3/26/2019	HF	No		182	109	1.37	135	29	1474		No	No diagnosis of DM	Yes	19.5	99	No	Yes	Yes	PCP	4/1/2019	In Person		No	55	37	43	4	Complete	1	1	0	0	0	1	0	0	1	0
97	Female	86	60107	Yes	Medicare-private/HMO/Other	Undetermined	No	Unknown	Complete	2019-03-22	3/27/2019	HF	No		139	92	0.7	141	12		3962	No	No diagnosis of DM	Yes	28.2	175	No	Yes	No					No	53	32	41	4	Complete	1	1	0	0	0	0	0	0	0	0
98	Female	82	60619	Yes	Medicare-private/HMO/Other	Black or African American	No	Unknown	Complete	2019-03-19	3/22/2019	HF	No		96	62	1.4	130	35	1483		Yes	T2DM	Yes	31.2	182	No	Yes	No					No	62	42	52	1	Complete	1	1	0	0	0	0	1	0	0	0
99	Female	93	60048	Yes	Medicare-private/HMO/Other	White	No	Unknown	Complete	2019-03-20	3/23/2019	HF	No		129	82	1.49	136	64	142		Yes	No diagnosis of DM	No	32.02	198	No	Yes	No					No	50	46	56	4	Complete	1	1	0	0	0	0	0	1	0	0
100	Female	65	60624	Yes	Medicaid (Title 19)	Black or African American	No	Unknown	Complete	2019-03-22	4/5/2019	HF	No		123	86	0.77	143	16	41		No	No diagnosis of DM	Yes	72.9	452		Yes	No					No	62	27	34	1	Complete	1	1	0	1	0	0	1	0	0	0
101	Male	59	60430	Yes	Private/HMO/Other	Black or African American	No	Unknown	Complete	2019-03-22	3/26/2019	HF	No		96	71	1.42	141	32	318		No	No diagnosis of DM	Yes	40.5	296	No	Yes	Yes	Cardiology	3/28/2019	In Person		Yes	16	39	38	4	Complete	1	0	1	0	1	0	1	0	0	0
102	Male	53	60618	Yes	Medicaid (Title 19)	Black or African American	No	Unknown	Complete	2019-03-23	4/10/2019	HF	No		211	95	5.16	140	52	4985		No	T2DM	Yes	37.88	203	Yes	Yes	No					Yes	35	31	25	4	Complete	1	0	1	1	0	0	1	0	0	0
103	Female	80	60637	Yes	Medicare-private/HMO/Other	Black or African American	No	Unknown	Complete	2019-03-22	3/23/2019	HF	No		135	83	2.17	135	26	136		Yes	No diagnosis of DM	Yes	50.5	285	No	Yes	No					No	65	39	41	1	Complete	1	1	0	0	0	0	1	0	0	0
104	Male	87	60610	Yes	Medicare-private/HMO/Other	White	No	Unknown	Complete	2019-03-23	4/2/2019	HF	No		108	77	0.99	137	27	375		No	No diagnosis of DM	Yes	19.37	147	No	No	No					Yes	38	43	46	4	Complete	1	0	1	0	0	0	0	1	0	0
105	Male	78	60615	Yes	Medicare (Title 18)	Black or African American	No	Unknown	Complete	2019-03-23	4/1/2019	HF	No		162	141	1.42	140	14	820		No	No diagnosis of DM	Yes	25.09	165	No	Yes	Yes	PCP	4/3/2019	In Person		No	42	35	35	1	Complete	1	0	1	0	0	1	1	0	0	0
106	Female	81	60133	Yes	Medicare-private/HMO/Other	White	No	Unknown	Complete	2019-03-21	3/29/2019	Other	No		134	85	1	145	17		780	Yes	No diagnosis of DM	Yes	43.35	236	No	Yes	No					No	68	38	42	4	Complete	1	1	0	0	0	0	0	1	0	0
107	Male	65	60085	Yes	Medicare (Title 18)	Black or African American	No	Unknown	Complete	2019-03-22	3/30/2019	HF	No		186	72	1.89	143	40	118		No	T1DM	Yes	28.9	197	No	Yes	Yes	Cardiology	4/4/2019	In Person		No	67	22	26	1	Complete	1	0	1	0	0	1	1	0	0	0
108	Male	52	60638	Yes	Private/HMO/Other	White	Yes	Unknown	Complete	2019-03-23	4/3/2019	HF	No		95	81	4.85	137	102	205		No	No diagnosis of DM	No	33.2	244	No	Yes	No					Yes	16	45	56	3	Complete	1	0	1	0	1	0	0	1	0	1
109	Female	88	60606	Yes	Medicare (Title 18)	Black or African American	No	Unknown	Complete	2019-03-23	4/3/2019	HF	Yes	2019-04-10	135	56	1.68	142	38	186		No	T2DM	Yes	31.9	192	No	Yes	No					No	60	33	38	4	Complete	1	1	0	0	0	1	1	0	0	0
110	Female	88	60634	Yes	Medicare-private/HMO/Other	White	No	Unknown	Complete	2019-03-21	3/29/2019	HF	No		135	71	1.38	135	35	729		No	No diagnosis of DM	Yes	26	132	No	Yes	No					No	42	34	43	3	Complete	1	1	0	0	0	0	0	1	0	0
111	Female	56	60610	Yes	Medicaid-private/HMO/Other	Black or African American	No	Unknown	Complete	2019-03-22	3/25/2019	HF	Yes	2019-04-18	130	87	0.92	136	17	139		Yes	T2DM	Yes	51.98	290	No	Yes	No					No	61	29	33	4	Complete	1	1	0	0	0	0	1	0	0	0
112	Female	45	60651	Yes	Medicaid (Title 19)	Black or African American	No	Unknown	Complete	2019-03-24	3/29/2019	HF	No		195	112	7.63	135	69	531		No	T2DM	Yes	43.8	211	No	Yes	No					No	45	33	31	1	Complete	1	1	0	1	0	0	1	0	0	0
113	Female	97	60540	Yes	Medicare-private/HMO/Other	White	No	Unknown	Complete	2019-03-23	3/28/2019	HF	No		114	77	1	143	20		4487	No	No diagnosis of DM	Yes	18.4	88	No	Yes	Yes	Cardiology	4/2/2019	In Person		Yes	36	41	46	4	Complete	1	1	0	0	0	0	0	1	0	0
114	Female	57	55805	Yes	Private/HMO/Other	Black or African American	No	Unknown	Complete	2019-04-06	4/10/2019	Other	Yes	2019-04-15	131	93	0.83	139	10	928		No	No diagnosis of DM	No	33.52	202	No	Yes	No					Yes	15	29	30	1	Complete	1	1	0	0	1	0	1	0	0	0
115	Male	85	60189	Yes	Medicare (Title 18)	White	No	Unknown	Complete	2019-03-23	3/29/2019	HF	No		122	56	0.9	144	27		1895	No	T2DM	Yes	29.4	188	No	Yes	Yes	Cardiology	4/2/2019	In Person		No	72	30	41	4	Complete	1	0	1	0	0	1	0	1	0	0
116	Female	82	60619	Yes	Medicare (Title 18)	Black or African American	No	Unknown	Complete	2019-03-23	3/27/2019	HF	No		178	89	2.46	138	28	3065		No	T2DM	Yes	31.91	186	No	Yes	No					Yes	36	47	33	1	Complete	1	1	0	0	0	1	1	0	0	0
117	Female	76	60101	Yes	Medicare-private/HMO/Other	White	No	Unknown	Complete	2019-03-22	3/25/2019	HF	No		136	85	1.3	141	29		21705	No	No diagnosis of DM	Yes	18.8	99	No	Yes	No					No	58	31	40	3	Complete	1	1	0	0	0	0	0	1	0	0
118	Male	67	60119	Yes	Medicare-private/HMO/Other	White	No	Unknown	Complete	2019-03-25	4/1/2019	HF	Yes	2019-04-26	106	78	2.9	143	64		22249	No	No diagnosis of DM	Yes	26.05	185	No	Yes	No					Yes	16	40	47	4	Complete	1	0	1	0	0	0	0	1	0	0
119	Male	68	60073	Yes	Medicare-private/HMO/Other	White	No	Unknown	Complete	2019-03-23	3/27/2019	HF	No		178	68	1.57	134	22	445		No	T2DM	Yes	36.5	223	No	Yes	No					No	65	25	29	4	Complete	1	0	1	0	0	0	0	1	0	0
120	Male	87	46394	Yes	Medicare (Title 18)	White	No	Unknown	Complete	2019-03-25	3/30/2019	HF	Yes	2019-04-02	173	61	0.4	139	14	1352		No	T2DM	Yes	17.9	126	No	Yes	No					Yes	30	23	30	2	Complete	1	0	1	0	0	1	0	1	0	0
121	Male	73	60175	Yes	Medicare-private/HMO/Other	White	No	Unknown	Complete	2019-03-25	3/30/2019	HF	No		112	49	1.3	139	19			No	T2DM	Yes	36.9	229	No	Yes	No					Yes	40	34	39	4	Complete	1	0	1	0	0	0	0	1	0	0
122	Male	69	60510	Yes	Medicaid (Title 19)	Asian (Asian Indian, Chinese, Filipino, Japanese, Korean, Vietnamese, other Asian)	No	Unknown	Complete	2019-03-25	3/26/2019	HF	No		135	127	1.3	129	43		4820	No	T2DM	Yes	25	155	No	Yes	No					Yes	30	39	50	4	Complete	1	0	1	1	0	0	0	0	1	0
123	Female	71	60103	Yes	Private/HMO/Other	White	No	Unknown	Complete	2019-03-22	3/26/2019	HF	No		164	83	2.3	141	107		1336	No	T2DM	Yes	42.8	233	No	Yes	No					No	79	28	48	4	Complete	1	1	0	0	1	0	0	1	0	0
124	Female	98	60189	Yes	Medicare-private/HMO/Other	White	No	Unknown	Complete	2019-03-23	3/28/2019	HF	No		140	82	1.2	139	29		4385	No	No diagnosis of DM	Yes	24.3	129	No	Yes	No					No	58	37	41	4	Complete	1	1	0	0	0	0	0	1	0	0
125	Female	89	60089	Yes	Medicare (Title 18)	White	No	Unknown	Complete	2019-03-26	4/4/2019	HF	No		152	83	1.45	142	40	1725		No	No diagnosis of DM	Yes	25.5	140	No	Yes	No					Yes	36	37	40	4	Complete	1	1	0	0	0	1	0	1	0	0
126	Female	73	60187	Yes	Medicare-private/HMO/Other	White	No	Unknown	Complete	2019-03-24	3/27/2019	HF	Yes	2019-04-08	106	87	2.6	143	33			No	T2DM	Yes	24.6	143	No	Yes	No					Yes	30	44	48	4	Complete	1	1	0	0	0	0	0	1	0	0
127	Female	79	60555	Yes	Medicare-private/HMO/Other	White	No	Unknown	Complete	2019-03-25	3/28/2019	HF	Yes	2019-04-19	163	83	0.8	145	17		4768	No	T2DM	Yes	23.8	130	No	Yes	Yes	Cardiology	4/3/2019	In Person		No	60	23	31	4	Complete	1	1	0	0	0	0	0	1	0	0
128	Female	99	60189	Yes	Medicare-private/HMO/Other	White	No	Unknown	Complete	2019-03-25	3/29/2019	HF	No		126	93	0.6	142	10		1404	No	No diagnosis of DM	Yes	26.7	141	No	Yes	No					No	61	38	46	4	Complete	1	1	0	0	0	0	0	1	0	0
129	Female	66	60060	Yes	Private/HMO/Other	White	No	Unknown	Complete	2019-03-26	3/29/2019	HF	No		114	64	0.7	139	17	173		No	No diagnosis of DM	No	37.2	224	No	Yes	No					No	70	28	36	4	Complete	1	1	0	0	1	0	0	1	0	0
130	Male	82	60623	Yes	Medicare (Title 18)	Black or African American	No	Unknown	Complete	2019-03-26	4/7/2019	HF	Yes	2019-05-02	173	64	2.15	140	33	871		No	T2DM	Yes	24.7	175	No	Yes	No					No	60	29	31	1	Complete	1	0	1	0	0	1	1	0	0	0
131	Male	40	61032	Yes	Medicaid (Title 19)	Black or African American	No	Unknown	Complete	2019-03-26	4/6/2019	HF	No		117	114	1.78	135	32	1215		No	No diagnosis of DM	No	16.9	117	Yes	Yes	Yes	Cardiology	4/9/2019	In Person		Yes	20	32	41	1	Complete	1	0	1	1	0	0	1	0	0	0
132	Male	66	60649	Yes	Medicare (Title 18)	Black or African American	No	Unknown	Complete	2019-03-26	3/29/2019	HF	No		172	74	0.87	139	11	27		No	T2DM	Yes	42.8	307	No	Yes	No					No	60	19	22	1	Complete	1	0	1	0	0	1	1	0	0	0
133	Female	79	60530	Yes	Medicare-private/HMO/Other	White	No	Unknown	Complete	2019-03-26	4/2/2019	HF	No		130	84	1.09	141	14	534		Yes	No diagnosis of DM	Yes	39.05	247	Yes	No	No					No	61	30	38	4	Complete	1	1	0	0	0	0	0	1	0	0
134	Female	97	60187	Yes	Medicare (Title 18)	White	No	Unknown	Complete	2019-03-25	3/28/2019	HF	No		168	59	0.8	134	27			No	No diagnosis of DM	Yes	20.1	96	No	Yes	Yes	PCP	4/1/2019	In Person		No	57	30	39	4	Complete	1	1	0	0	0	1	0	1	0	0
135	Male	58	60172	Yes	Medicaid (Title 19)	White	No	Unknown	Complete	2019-03-25	4/6/2019	HF	Yes	2019-04-12	103	71	2.6	129	90		3905	Yes	T2DM	Yes	38.8	263	No	Yes	Yes	Cardiology	4/12/2019	In Person		Yes	14	44	56	4	Complete	1	0	1	1	0	0	0	1	0	0
136	Female	66	60473	Yes	Medicare (Title 18)	Black or African American	No	Unknown	Complete	2019-03-27	4/7/2019	HF	Yes	2019-04-09	133	87	2.13	142	51			No	T2DM	No	36.6	234	No	Yes	No					Yes	27	34	39	3	Complete	1	1	0	0	0	1	1	0	0	0
137	Male	89	60175	Yes	Medicare-private/HMO/Other	White	No	Unknown	Complete	2019-03-26	3/31/2019	HF	No		166	85	1.4	144	24		24023	No	No diagnosis of DM	Yes	22.7	158		Yes	Yes	PCP	4/2/2019	In Person		Yes	25	29	37	4	Complete	1	0	1	0	0	0	0	1	0	0
138	Female	72	60482	Yes	Medicare-private/HMO/Other	White	No	Unknown	Complete	2019-03-27	4/5/2019	HF	No		114	74	3.5	136	119	1224		No	T2DM	Yes	38.1	229	Yes	Yes	No					Yes	25	47	60	2	Complete	1	1	0	0	0	0	0	1	0	0
139	Male	86	60611	Yes	Medicare-private/HMO/Other	White	No	Unknown	Complete	2019-03-27	3/29/2019	HF	No		161	76	1.37	139	21	346		No	T2DM	Yes	26.9	198	No	Yes	No					Yes	35	29	34	4	Complete	1	0	1	0	0	0	0	1	0	0
140	Female	73	60174	Yes	Medicare-private/HMO/Other	White	No	Unknown	Complete	2019-03-26	3/30/2019	HF	Yes	2019-04-16	124	70	0.8	135	11	1340		No	No diagnosis of DM	Yes	34.8	203	No	Yes	Yes	Cardiology	4/4/2019	In Person		No	61.8	29	39	4	Complete	1	1	0	0	0	0	0	1	0	0
141	Male	74	60133	Yes	Medicare (Title 18)	White	Yes	Unknown	Complete	2019-03-25	3/29/2019	HF	Yes	2019-04-14	160	77	1.42	142	43	3545		No	T2DM	Yes	35.1	259	No	Yes	Yes	Cardiology	4/4/2019	In Person		Yes	35	30	36	4	Complete	1	0	1	0	0	1	0	1	0	1
142	Male	58	60139	Yes	Private/HMO/Other	White	No	Unknown	Complete	2019-03-28	3/29/2019	HF	No		167	93	1	144	17	2900		No	No diagnosis of DM	Yes	22.7	158	No	Yes	Yes	Cardiology	4/5/2019	In Person		No	59	20	28	3	Complete	1	0	1	0	1	0	0	1	0	0
143	Male	83	60185	Yes	Medicare-private/HMO/Other	Asian (Asian Indian, Chinese, Filipino, Japanese, Korean, Vietnamese, other Asian)	No	Unknown	Complete	2019-03-28	4/9/2019	HF	No		170	77	2.5	141	61		16149	No	T2DM	Yes	21.13	144	No	Yes	No					No	58	32	39	4	Complete	1	0	1	0	0	0	0	0	1	0
144	Male	78	60093	Yes	Medicare-private/HMO/Other	White	No	Unknown	Complete	2019-03-28	3/31/2019	HF	No		86	72	3.06	135	128	7001		No	T2DM	Yes	28.9	190	Yes	No	No					Yes	14	52	68	4	Complete	1	0	1	0	0	0	0	1	0	0
145	Female	94	60087	Yes	Medicare-private/HMO/Other	White	No	Unknown	Complete	2019-03-28	3/30/2019	HF	No		150	70	0.78	131	17	559		No	No diagnosis of DM	Yes	18.83	87	No	Yes	No					No	73	31	39	3	Complete	1	1	0	0	0	0	0	1	0	0
146	Male	51	60548	Yes	Medicaid (Title 19)	White	No	Unknown	Complete	2019-03-26	3/29/2019	HF	No		134	67	0.9	138	12	124		Yes	T2DM	Yes	45.7	355	No	Yes	No					No	49	19	32	3	Complete	1	0	1	1	0	0	0	1	0	0
147	Male	85	60185	Yes	Medicare (Title 18)	Asian (Asian Indian, Chinese, Filipino, Japanese, Korean, Vietnamese, other Asian)	No	Unknown	Complete	2019-03-28	4/2/2019	HF	No		173	71	1	126	11		782	No	T2DM	Yes	31.1	181		Yes	Yes	Cardiology	4/8/2019	In Person		No	71	33	34	4	Complete	1	0	1	0	0	1	0	0	1	0
148	Female	45	60402	Yes	Medicare (Title 18)	Black or African American	No	Unknown	Complete	2019-03-27	3/30/2019	HF	No		118	72	1.02	141	9	52		No	No diagnosis of DM	No	44.5	227	No	Yes	No					No	67	24	25	3	Complete	1	1	0	0	0	1	1	0	0	0
149	Male	66	60623	Yes	Medicare (Title 18)	White	Yes	Unknown	Complete	2019-03-27	4/15/2019	HF	No		124	89	1.52	139	29	901		No	T2DM	Yes	37.1	216	No	Yes	No					Yes	20	35	39	1	Complete	1	0	1	0	0	1	0	1	0	1
150	Female	59	60085	Yes	Private/HMO/Other	White	Yes	Unknown	Complete	2019-03-27	4/2/2019	HF	No		171	64	4.47	138	50	397		No	T2DM	Yes	40.55	214	No	Yes	No					No	54	30	30	1	Complete	1	1	0	0	1	0	0	1	0	1
151	Male	80	60089	Yes	Medicare-private/HMO/Other	White	No	Unknown	Complete	2019-03-28	3/29/2019	HF	No		101	74	1.43	143	22	1460		No	No diagnosis of DM	Yes	29	164	No	Yes	No					Yes	32	45	45	4	Complete	1	0	1	0	0	0	0	1	0	0
152	Male	52	60638	Yes	Medicare (Title 18)	Undetermined	Yes	Unknown	Complete	2019-03-28	4/1/2019	HF	No		109	89	1.18	138	21	145		No	No diagnosis of DM	Yes	32.14	199	No	Yes	No					No	45	31	41	3	Complete	1	0	1	0	0	1	0	0	0	1
153	Female	82	60103	Yes	Medicare (Title 18)	White	No	Unknown	Complete	2019-03-27	4/2/2019	HF	No		130	61	3.6	140	41		5629	No	T2DM	Yes	33.82	179	No	Yes	Yes	PCP	4/8/2019	In Person		No	55	42	43	4	Complete	1	1	0	0	0	1	0	1	0	0
154	Male	26	60085	Yes	Private/HMO/Other	Black or African American	No	Unknown	Complete	2019-03-29	4/2/2019	HF	No		134	113	1.02	132	16	646		No	T2DM	Yes	42.6	332	No	Yes	Yes	PCP	4/9/2019	In Person		Yes	22	24	29	1	Complete	1	0	1	0	1	0	1	0	0	0
155	Female	73	60185	Yes	Medicare-private/HMO/Other	White	No	Unknown	Complete	2019-03-29	4/2/2019	HF	No		147	75	0.8	143	11		9765	No	T2DM	Yes	32.1	187	No	Yes	No					Yes	33	24	33	4	Complete	1	1	0	0	0	0	0	1	0	0
156	Female	89	60185	Yes	Medicare (Title 18)	White	No	Unknown	Complete	2019-03-29	4/2/2019	HF	No		135	93	1.8	140	59		2384	No	T2DM	Yes	41.85	243	No	Yes	Yes	PCP	4/5/2019	In Person		Yes	40	38	48	4	Complete	1	1	0	0	0	1	0	1	0	0
157	Male	51	60056	Yes	Medicaid (Title 19)	White	Yes	Unknown	Complete	2019-03-29	4/4/2019	HF	Yes	2019-04-07	101	85	1.58	131	75	1796		Yes	No diagnosis of DM	No	35.7	235	Yes	Yes	No					No	50	35	54	4	Complete	1	0	1	1	0	0	0	1	0	1
158	Female	73	61832	Yes	Medicare-private/HMO/Other	Black or African American	No	Unknown	Complete	2019-03-29	4/10/2019	HF	Yes	2019-04-29	98	112	3	136	120	4985		Yes	No diagnosis of DM	Yes	29.8	189	Yes	Yes	No					Yes	10	54	73	1	Complete	1	1	0	0	0	0	1	0	0	0
159	Male	78	60030	Yes	Medicare-private/HMO/Other	White	No	Unknown	Complete	2019-03-28	3/31/2019	HF	No		108	73	1.91	138	47	552		No	No diagnosis of DM	Yes	38.4	260	No	Yes	Yes	Cardiology	4/5/2019	In Person		No	73	49	48	4	Complete	1	0	1	0	0	0	0	1	0	0
160	Male	80	60134	Yes	Medicare-private/HMO/Other	White	No	Unknown	Complete	2019-03-27	3/29/2019	HF	Yes	2019-04-15	120	72	2	140	25		6082	No	T2DM	Yes	26.51	184	No	Yes	Yes	Cardiology	4/2/2019	In Person		Yes	28	39	41	4	Complete	1	0	1	0	0	0	0	1	0	0
161	Male	54	60506	Yes	Medicare (Title 18)	Black or African American	No	Unknown	Complete	2019-03-28	4/2/2019	HF	Yes	2019-04-22	110	88	3.8	136	16		31147	No	T2DM	Yes	26.72	184	No	Yes	No					Yes	10	42	35	3	Complete	1	0	1	0	0	1	1	0	0	0
162	Female	64	60622	Yes	Medicare (Title 18)	Undetermined	Yes	Unknown	Complete	2019-03-28	4/11/2019	HF	No		188	107	0.83	135	14	365		No	T2DM	Yes	48.1	280	No	Yes	No					No	46	23	33	4	Complete	1	1	0	0	0	1	0	0	0	1
163	Male	50	60115	Yes	Medicaid (Title 19)	Black or African American	No	Unknown	Complete	2019-03-29	4/1/2019	HF	No		130	80	1.39	141	20	407		No	T2DM	Yes	53.56	342	No	Yes	No					No	54	22	29	1	Complete	1	0	1	1	0	0	1	0	0	0
164	Female	48	60610	Yes	Medicare (Title 18)	Black or African American	No	Unknown	Complete	2019-03-28	4/2/2019	HF	No		166	128	1.43	141	32	206		No	T2DM	Yes	31.6	167	No	Yes	Yes	PCP	4/3/2019	In Person		No	67	26	30	4	Complete	1	1	0	0	0	1	1	0	0	0
165	Male	60	60610	Yes	Medicare (Title 18)	Black or African American	No	Unknown	Complete	2019-03-30	4/3/2019	HF	No		128	114	0.75	142	7	24		Yes	T2DM	Yes	37.01	229	Yes	Yes	No					No	61	29	39	4	Complete	1	0	1	0	0	1	1	0	0	0
166	Male	79	60187	Yes	Medicare-private/HMO/Other	White	No	Unknown	Complete	2019-03-30	4/2/2019	HF	No		164	91	1.2	138	24		7633	No	T2DM	Yes	33.8	229	No	Yes	Yes	Cardiology	4/8/2019	In Person		Yes	35	29	37	4	Complete	1	0	1	0	0	0	0	1	0	0
167	Female	88	60103	Yes	Medicare-private/HMO/Other	White	No	Unknown	Complete	2019-03-28	4/4/2019	HF	No		140	74	1.1	145	18		10567	No	No diagnosis of DM	Yes	19.2	119	No	Yes	No					Yes	40	33	35	4	Complete	1	1	0	0	0	0	0	1	0	0
168	Male	88	60087	Yes	Medicare-private/HMO/Other	White	No	Unknown	Complete	2019-03-29	4/4/2019	HF	No		186	95	1.28	137	18	193		No	T2DM	Yes	34.26	232	No	Yes	No					No	55	31	34	3	Complete	1	0	1	0	0	0	0	1	0	0
169	Male	58	60041	Yes	Private/HMO/Other	White	No	Unknown	Complete	2019-03-30	4/4/2019	HF	No		137	80	1.09	128	16	367		No	T2DM	No	27.9	178	No	Yes	No					No	72	31	34	3	Complete	1	0	1	0	1	0	0	1	0	0
170	Male	77	60615	Yes	Medicare-private/HMO/Other	Black or African American	No	Unknown	Complete	2019-03-29	4/9/2019	HF	Yes	2019-04-17	138	66	1.91	138	20	234		No	T2DM	Yes	38.6	285	No	Yes	No					No	45	42	35	1	Complete	1	0	1	0	0	0	1	0	0	0
171	Female	80	60188	Yes	Medicare (Title 18)	White	No	Unknown	Complete	2019-03-29	4/2/2019	HF	Yes	2019-04-18	137	83	0.7	133	17		11682	No	No diagnosis of DM	Yes	25.86	146	No	Yes	Yes	Cardiology	4/8/2019	In Person		No	48	33	41	4	Complete	1	1	0	0	0	1	0	1	0	0
172	Male	72	60185	Yes	Medicare-private/HMO/Other	White	No	Unknown	Complete	2019-03-29	4/12/2019	HF	No		142	100	4.1	145	76		2000	No	T2DM	Yes	39.07	272	Yes	Yes	Yes	PCP	4/16/2019	In Person		No	67	44	50	4	Complete	1	0	1	0	0	0	0	1	0	0
173	Male	75	60610	Yes	Medicare (Title 18)	White	No	Unknown	Complete	2019-03-29	3/31/2019	HF	Yes	2019-04-09	112	107	1.42	138	20	1234		No	T2DM	Yes	20.5	147	No	Yes	No					Yes	16	48	50	4	Complete	1	0	1	0	0	1	0	1	0	0
174	Male	77	46307	Yes	Medicare-private/HMO/Other	White	No	Unknown	Complete	2019-03-29	4/1/2019	HF	No		154	60	0.82	136	18	223		No	No diagnosis of DM	Yes	33.9	257	No	Yes	No					No	50	23	33	4	Complete	1	0	1	0	0	0	0	1	0	0
175	Male	83	60119	Yes	Medicare-private/HMO/Other	White	No	Unknown	Complete	2019-03-29	4/1/2019	HF	No		103	89	0.8	143	12		2152	No	No diagnosis of DM	Yes	27.7	193	No	Yes	Yes	Cardiology	4/8/2019	In Person		No	54	36	46	4	Complete	1	0	1	0	0	0	0	1	0	0
176	Female	62	60187	Yes	Private/HMO/Other	White	No	Unknown	Complete	2019-03-30	4/2/2019	HF	No		143	77	0.7	143	8		2278	Yes	No diagnosis of DM	No	30.4	194	No	Yes	No					No	43	20	30	4	Complete	1	1	0	0	1	0	0	1	0	0
177	Female	96	60190	Yes	Medicare-private/HMO/Other	White	No	Unknown	Complete	2019-03-30	4/6/2019	HF	No		138	67	1.2	145	18		8240	No	No diagnosis of DM	Yes	26.1	138	No	Yes	Yes	PCP	4/10/2019	In Person		No	58	37	40	4	Complete	1	1	0	0	0	0	0	1	0	0
178	Female	75	60610	Yes	Medicare (Title 18)	Black or African American	No	Unknown	Complete	2019-03-31	4/5/2019	HF	No		170	55	1.67	141	35			Yes	T2DM	Yes	39.3	236	No	Yes	Yes	PCP	4/10/2019	In Person		No	73	24	31	4	Complete	1	1	0	0	0	1	1	0	0	0
179	Male	81	60108	Yes	Medicare (Title 18)	White	No	Unknown	Complete	2019-03-30	4/5/2019	HF	No		126	73	1.28	140	24		2276	No	T2DM	Yes	39.8	197	No	Yes	Yes	PCP	4/9/2019	In Person		No	56	33	41	4	Complete	1	0	1	0	0	1	0	1	0	0
181	Female	74	60610	Yes	Medicaid (Title 19)	Black or African American	No	Unknown	Complete	2019-03-31	4/4/2019	HF	No		112	91	0.88	139	17	750		Yes	T2DM	Yes	26.2	134	No	Yes	No					Yes	26	35	42	4	Complete	1	1	0	1	0	0	1	0	0	0
182	Male	75	60187	Yes	Private/HMO/Other	White	No	Unknown	Complete	2019-03-29	4/2/2019	HF	No		109	63	1.4	140	31		3801	No	T2DM	Yes	30.81	220	No	Yes	Yes	PCP	4/5/2019	In Person		No	41	34	45	4	Complete	1	0	1	0	1	0	0	1	0	0
183	Female	83	60174	Yes	Medicare-private/HMO/Other	White	No	Unknown	Complete	2019-03-31	4/12/2019	HF	No		113	74	1.7	137	84		3102	No	No diagnosis of DM	Yes	27.6	166	No	Yes	No					No	54	39	55	4	Complete	1	1	0	0	0	0	0	1	0	0
184	Female	68	60185	Yes	Medicare (Title 18)	White	No	Unknown	Complete	2019-04-01	4/7/2019	HF	No		113	85	2.5	142	67		3618	No	T2DM	Yes	56.1	297	No	Yes	No					No	57	39	48	4	Complete	1	1	0	0	0	1	0	1	0	0
185	Female	73	60605	Yes	Medicare (Title 18)	Black or African American	No	Unknown	Complete	2019-04-01	4/9/2019	HF	No		103	93	1.92	140	55	1537		Yes	No diagnosis of DM	No	32.8	185	No	Yes	Yes	Cardiology	4/16/2019	In Person		Yes	10	50	51	4	Complete	1	1	0	0	0	1	1	0	0	0
186	Female	94	60188	Yes	Medicare-private/HMO/Other	White	No	Unknown	Complete	2019-03-31	4/5/2019	HF	Yes	2019-04-11	105	107	1.5	143	32		5338	Yes	No diagnosis of DM	Yes	21.3	109	No	Yes	Yes	PCP	4/9/2019	In Person		No	60	47	60	4	Complete	1	1	0	0	0	0	0	1	0	0
187	Male	65	60119	Yes	Medicare-private/HMO/Other	White	No	Unknown	Complete	2019-04-01	4/11/2019	HF	Yes	2019-04-26	130	77	3.7	142	74	1867		No	No diagnosis of DM	Yes	23.4	168	No	Yes	No					Yes	16	39	43	4	Complete	1	0	1	0	0	0	0	1	0	0
188	Female	70	60555	Yes	Medicare-private/HMO/Other	White	No	Unknown	Complete	2019-03-30	4/3/2019	HF	No		165	68	1.5	139	29		2223	No	T2DM	Yes	42.6	211	No	Yes	Yes	PCP	4/10/2019	In Person		No	68	25	32	4	Complete	1	1	0	0	0	0	0	1	0	0
189	Male	48	60445	Yes	Medicaid (Title 19)	White	No	Unknown	Complete	2019-04-01	4/4/2019	HF	Yes	2019-04-20	111	107	1.78	137	23	532		No	T2DM	No	35.64	262	No	Yes	Yes	Cardiology	4/4/2019	In Person		Yes	15	34	41	3	Complete	1	0	1	1	0	0	0	1	0	0
190	Female	85	60150	Yes	Medicare-private/HMO/Other	White	No	Unknown	Complete	2019-04-01	4/12/2019	HF	No		112	74	0.62	140	28	255		No	T2DM	Yes	17.92	111	No	Yes	No					No	66	33	43	3	Complete	1	1	0	0	0	0	0	1	0	0
191	Male	75	60047	Yes	Medicare-private/HMO/Other	White	No	Unknown	Complete	2019-03-31	4/26/2019	HF	Yes	2019-05-22	99	90	3.73	133	66	1231		No	No diagnosis of DM	Yes	27.5	203	Yes	Yes	No					Yes	11	57	59	4	Complete	1	0	1	0	0	0	0	1	0	0
192	Female	80	60185	Yes	Medicare (Title 18)	White	No	Unknown	Complete	2019-04-01	4/5/2019	HF	Yes	2019-05-02	160	89	2.4	138	41		38808	Yes	No diagnosis of DM	Yes	20.1	117	No	Yes	Yes	Cardiology	4/11/2019	In Person		No	46	34	44	4	Complete	1	1	0	0	0	1	0	1	0	0
193	Male	85	60134	Yes	Medicare (Title 18)	White	No	Unknown	Complete	2019-03-31	4/4/2019	HF	No		141	72	1.3	143	22		5823	No	T2DM	Yes	34	230	No	Yes	No					Yes	20	31	37	4	Complete	1	0	1	0	0	1	0	1	0	0
194	Male	90	60187	Yes	Medicare (Title 18)	White	No	Unknown	Complete	2019-03-31	4/9/2019	HF	No		104	88	1.9	137	38		15989	No	T2DM	Yes	25.6	189	No	Yes	Yes	PCP	4/15/2019	In Person		Yes	23	47	54	4	Complete	1	0	1	0	0	1	0	1	0	0
195	Male	79	60467	Yes	Medicare-private/HMO/Other	Undetermined	No	Unknown	Complete	2019-04-01	4/11/2019	HF	No		122	62	1.4	134	30	4240		No	T2DM	Yes	24.7	172	No	Yes	No					No	45	34	43	4	Complete	1	0	1	0	0	0	0	0	0	0
196	Male	43	60099	Yes	Medicare (Title 18)	Black or African American	No	Unknown	Complete	2019-04-02	5/21/2019	HF	No		127	82	5.17	136	32			No	T2DM	Yes	27.9	178	Yes	Yes	No					No	62	35	32	2	Complete	1	0	1	0	0	1	1	0	0	0
197	Male	80	60187	Yes	Medicare-private/HMO/Other	White	No	Unknown	Complete	2019-04-01	4/17/2019	HF	No		90	62	3.3	124	103		6811	Yes	No diagnosis of DM	Yes	34.1	238	No	Yes	No					No	50	57	68	4	Complete	1	0	1	0	0	0	0	1	0	0
198	Female	66	60115	Yes	Private/HMO/Other	White	No	Unknown	Complete	2019-04-01	4/18/2019	HF	No		206	93	3.4	140	25	1800		No	T2DM	Yes	29.01	169	No	Yes	No					No	69	33	25	1	Complete	1	1	0	0	1	0	0	1	0	0
199	Female	77	46304	Yes	Medicare-private/HMO/Other	White	No	Unknown	Complete	2019-04-02	4/10/2019	HF	No		142	60	0.76	147	13	780		No	No diagnosis of DM	Yes	28	158	No	Yes	No					Yes	40	26	33	4	Complete	1	1	0	0	0	0	0	1	0	0
200	Male	87	60614	Yes	Medicare-private/HMO/Other	White	No	Unknown	Complete	2019-04-01	4/14/2019	HF	No		179	78	4.01	142	52	765		Yes	No diagnosis of DM	Yes	25.7	184	No	Yes	No					No	57	38	39	4	Complete	1	0	1	0	0	0	0	1	0	0
201	Male	49	60649	Yes	Medicare (Title 18)	Black or African American	No	Unknown	Complete	2019-04-02	4/10/2019	HF	Yes	2019-04-22	123	74	1.13	139	9	18		No	No diagnosis of DM	No	53	349	No	Yes	Yes	Cardiology	4/16/2019	In Person		No	68	24	23	1	Complete	1	0	1	0	0	1	1	0	0	0
202	Female	86	60119	Yes	Medicare (Title 18)	White	No	Unknown	Complete	2019-04-03	4/22/2019	HF	No		141	126	1.8	142	35		9661	No	T2DM	Yes	38.1	242	No	Yes	No					No	48	37	47	4	Complete	1	1	0	0	0	1	0	1	0	0
203	Male	76	60135	Yes	Medicare-private/HMO/Other	White	No	Unknown	Complete	2019-04-02	4/6/2019	HF	No		98	72	1.56	136	17	937		No	No diagnosis of DM	Yes	26.4	144	No	Yes	No					No	41	41	45	3	Complete	1	0	1	0	0	0	0	1	0	0
204	Female	74	60628	Yes	Medicare (Title 18)	Black or African American	No	Unknown	Complete	2019-04-03	4/5/2019	HF	Yes	2019-05-05	110	94	1.43	140	29	423		No	No diagnosis of DM	No	24	130	No	Yes	No					Yes	28	43	42	1	Complete	1	1	0	0	0	1	1	0	0	0
205	Male	46	60134	Yes	Private/HMO/Other	White	No	Unknown	Complete	2019-04-02	4/5/2019	HF	No		204	123	1.2	143	16		7942	No	No diagnosis of DM	Yes	33.5	233	No	Yes	Yes	Cardiology	4/11/2019	In Person		Yes	21	20	21	4	Complete	1	0	1	0	1	0	0	1	0	0
206	Male	42	60617	Yes	Private/HMO/Other	Black or African American	No	Unknown	Complete	2019-04-03	4/10/2019	HF	No		173	124	3.97	136	70		37710	No	No diagnosis of DM	Yes	43.7	340	Yes	Yes	No					Yes	35	32	37	1	Complete	1	0	1	0	1	0	1	0	0	0
207	Female	81	60109	Yes	Medicare-private/HMO/Other	White	No	Unknown	Complete	2019-04-03	4/8/2019	HF	No		150	61	1.4	141	49		22658	No	No diagnosis of DM	Yes	36	203	No	Yes	No					No	45	26	39	4	Complete	1	1	0	0	0	0	0	1	0	0
208	Male	85	60554	Yes	Medicare-private/HMO/Other	White	No	Unknown	Complete	2019-04-03	4/6/2019	HF	No		112	91	1.3	140	31		4565	No	No diagnosis of DM	Yes	26.7	208	No	Yes	Yes	Cardiology	4/11/2019	In Person		No	66	39	49	4	Complete	1	0	1	0	0	0	0	1	0	0
209	Male	55	60649	Yes	Medicare (Title 18)	Black or African American	No	Unknown	Complete	2019-04-02	4/9/2019	HF	No		196	106	1.19	139	15	29		No	No diagnosis of DM	Yes	56.4	449	No	Yes	No					No	64	24	23	1	Complete	1	0	1	0	0	1	1	0	0	0
210	Female	93	60640	Yes	Medicare-private/HMO/Other	White	No	Unknown	Complete	2019-04-03	4/6/2019	HF	No		105	52	1.2	145	36	671		No	T2DM	Yes	28.7	172	No	Yes	Yes	PCP	4/12/2019	In Person		Yes	20	42	50	2	Complete	1	1	0	0	0	0	0	1	0	0
211	Male	73	61071	Yes	Medicare-private/HMO/Other	White	No	Unknown	Complete	2019-04-03	4/13/2019	HF	No		124	62	1.2	143	21	1315		No	T2DM	No	13.9	89	No	Yes	No					Yes	38	30	39	2	Complete	1	0	1	0	0	0	0	1	0	0
212	Male	92	60045	Yes	Medicare (Title 18)	White	No	Unknown	Complete	2019-04-02	4/4/2019	HF	No		124	70	2.34	139	40	128		No	No diagnosis of DM	No	30.9	207	No	Yes	No					No	60	43	48	4	Complete	1	0	1	0	0	1	0	1	0	0
213	Female	70	60619	Yes	Medicare (Title 18)	Black or African American	No	Unknown	Complete	2019-04-03	4/12/2019	HF	No		140	72	0.93	143	18	1442		No	No diagnosis of DM	Yes	26.4	154	No	Yes	No					No	60	28	30	1	Complete	1	1	0	0	0	1	1	0	0	0
214	Female	88	60190	Yes	Medicare (Title 18)	White	No	Unknown	Complete	2019-04-02	4/9/2019	HF	No		116	97	0.9	133	14		6134	No	T2DM	Yes	28.1	130	No	Yes	No					Yes	31	41	49	4	Complete	1	1	0	0	0	1	0	1	0	0
215	Male	94	60046	Yes	Medicare (Title 18)	White	No	Unknown	Complete	2019-04-04	4/9/2019	HF	No		157	59	2.15	142	60	586		No	No diagnosis of DM	Yes	26.5	158	No	Yes	No					No	65	34	45	4	Complete	1	0	1	0	0	1	0	1	0	0
216	Male	67	60624	Yes	Medicare (Title 18)	Black or African American	No	Unknown	Complete	2019-04-03	4/8/2019	HF	No		139	84	1.22	141	17	37		No	No diagnosis of DM	Yes	25.8	160	No	Yes	No					No	65	27	30	1	Complete	1	0	1	0	0	1	1	0	0	0
217	Male	78	60901	Yes	Medicare-private/HMO/Other	White	No	Unknown	Complete	2019-04-03	4/16/2019	HF	No		109	60	1.39	142	25	1545		Yes	T2DM	Yes	29	223	No	Yes	No					Yes	23	35	45	1	Complete	1	0	1	0	0	0	0	1	0	0
218	Female	77	60612	Yes	Medicare (Title 18)	Black or African American	No	Unknown	Complete	2019-04-03	4/6/2019	HF	No		186	68	4.66	138	29	171		No	T2DM	Yes	42.69	241	No	Yes	No					No	70	36	26	1	Complete	1	1	0	0	0	1	1	0	0	0
219	Female	83	60555	Yes	Medicare-private/HMO/Other	White	No	Unknown	Complete	2019-04-01	4/4/2019	HF	No		120	100	1	140	17		4589	Yes	T2DM	Yes	29.54	183	No	Yes	Yes	Cardiology	4/10/2019	In Person		No	50	37	47	4	Complete	1	1	0	0	0	0	0	1	0	0
220	Male	76	60190	Yes	Medicare-private/HMO/Other	White	No	Unknown	Complete	2019-04-02	4/6/2019	HF	No		153	60	1.2	140	25		2727	No	T2DM	Yes	33	242		Yes	Yes	Cardiology	4/11/2019	In Person		No	45	24	33	4	Complete	1	0	1	0	0	0	0	1	0	0
221	Male	30	60623	Yes	Medicaid (Title 19)	Black or African American	No	Unknown	Complete	2019-04-04	4/9/2019	HF	No		110	77	2.26	138	40			No	T2DM	No	58.6	432	Yes	Yes	No					Yes	6	27	32	1	Complete	1	0	1	1	0	0	1	0	0	0
222	Female	88	60617	Yes	Medicare (Title 18)	Black or African American	No	Unknown	Complete	2019-04-04	4/20/2019	HF	No		169	58	0.89	142	9	550		No	T2DM	Yes	40.4	242	No	Yes	No					No	72	22	27	1	Complete	1	1	0	0	0	1	1	0	0	0
223	Male	86	60523	Yes	Medicare-private/HMO/Other	White	No	Unknown	Complete	2019-04-04	4/12/2019	HF	No		125	81	1.29	141	37	158		No	No diagnosis of DM	Yes	29.7	219	No	Yes	No					No	45	35	44	4	Complete	1	0	1	0	0	0	0	1	0	0
224	Female	92	60640	Yes	Medicare-private/HMO/Other	White	No	Unknown	Complete	2019-04-03	4/9/2019	HF	No		99	93	1.09	143	16	1157		No	No diagnosis of DM	Yes	31.8	197	No	No	No					Yes	40	46	52	2	Complete	1	1	0	0	0	0	0	1	0	0
225	Female	80	60453	Yes	Medicare-private/HMO/Other	White	No	Unknown	Complete	2019-04-03	4/19/2019	HF	No		135	57	2.47	133	79	474		No	T2DM	Yes	37.7	167	No	Yes	No					No	67	51	51	3	Complete	1	1	0	0	0	0	0	1	0	0
226	Female	40	60154	Yes	Private/HMO/Other	Black or African American	No	Unknown	Complete	2019-04-03	4/8/2019	HF	No		144	96	0.89	143	7	574		No	No diagnosis of DM	Yes	38	187	No	Yes	No					Yes	38	17	24	4	Complete	1	1	0	0	1	0	1	0	0	0
227	Male	49	60641	Yes	Medicare-private/HMO/Other	White	Yes	Unknown	Complete	2019-04-04	4/10/2019	HF	No		104	94	14.08	140	112	3738		No	T2DM	Yes	24	158	No	Yes	No					Yes	10	42	55	3	Complete	1	0	1	0	0	0	0	1	0	1
228	Male	52	60654	Yes	Medicaid (Title 19)	Black or African American	No	Unknown	Complete	2019-04-05	4/7/2019	HF	No		137	99	1.32	141	21	879		No	T2DM	Yes	36.6	241	No	Yes	No					Yes	14	25	33	4	Complete	1	0	1	1	0	0	1	0	0	0
229	Female	51	60649	Yes	Medicaid (Title 19)	Black or African American	No	Unknown	Complete	2019-04-04	4/9/2019	HF	No		156	96	1.95	140	29	390		No	No diagnosis of DM	Yes	32.5	195	No	Yes	No					No	56	32	29	1	Complete	1	1	0	1	0	0	1	0	0	0
230	Female	78	60617	Yes	Medicare-private/HMO/Other	Black or African American	No	Unknown	Complete	2019-04-05	4/8/2019	HF	No		98	72	1.51	139	45	39		Yes	No diagnosis of DM	No	30.2	150	No	Yes	No					No	62	41	48	1	Complete	1	1	0	0	0	0	1	0	0	0
231	Male	72	60707	Yes	Medicare (Title 18)	White	Yes	Unknown	Complete	2019-04-04	4/8/2019	HF	No		165	65	1.7	138	76	4985		No	T2DM	No	21.5	116	No	Yes	No					Yes	35	26	42	3	Complete	1	0	1	0	0	1	0	1	0	1
232	Female	67	60030	Yes	Medicare-private/HMO/Other	White	No	Unknown	Complete	2019-04-05	4/8/2019	HF	Yes	2019-05-01	72	104	2.92	128	65	39		No	No diagnosis of DM	Yes	34.6	208	Yes	Yes	No					No	66	71	62	4	Complete	1	1	0	0	0	0	0	1	0	0
233	Male	93	60115	Yes	Medicare-private/HMO/Other	White	No	Unknown	Complete	2019-04-05	4/6/2019	HF	No		143	78	1.75	139	55	226		Yes	T2DM	Yes	35.8	254	No	Yes	No					No	55	36	47	1	Complete	1	0	1	0	0	0	0	1	0	0
234	Male	56	60651	Yes	Medicaid (Title 19)	Black or African American	No	Unknown	Complete	2019-04-05	4/28/2019	HF	No		118	106	1.19	135	25	1365		Yes	T2DM	Yes	28.3	224	Yes	Yes	Yes	PCP	5/1/2019	In Person		Yes	12	35	44	1	Complete	1	0	1	1	0	0	1	0	0	0
235	Male	77	60051	Yes	Medicare-private/HMO/Other	White	No	Unknown	Complete	2019-04-05	4/10/2019	HF	No		126	62	1.29	140	19	706		No	T2DM	Yes	29.5	217	No	Yes	No					Yes	39	31	37	4	Complete	1	0	1	0	0	0	0	1	0	0
236	Male	89	60015	Yes	Medicare (Title 18)	White	No	Unknown	Complete	2019-04-05	4/8/2019	HF	Yes	2019-04-09	123	57	1.82	125	39	495		No	No diagnosis of DM	Yes	23.7	154	No	Yes	No					No	45	42	47	4	Complete	1	0	1	0	0	1	0	1	0	0
237	Male	75	60046	Yes	Medicare (Title 18)	White	No	Unknown	Complete	2019-04-05	4/10/2019	HF	No		106	81	1.32	132	31	1274		Yes	T2DM	Yes	29.7	207	No	Yes	No					No	68	40	51	4	Complete	1	0	1	0	0	1	0	1	0	0
238	Female	77	60610	Yes	Medicare (Title 18)	Black or African American	No	Unknown	Complete	2019-04-07	4/10/2019	HF	No		170	75	2.79	140	58	228		No	T2DM	Yes	37.8	227	No	Yes	No					No	74	30	32	4	Complete	1	1	0	0	0	1	1	0	0	0
239	Female	94	60134	Yes	Medicare-private/HMO/Other	White	No	Unknown	Complete	2019-04-05	4/11/2019	HF	No		117	57	1.4	141	28		16584	No	other	Yes	22.4	139	No	Yes	No					No	70	37	46	4	Complete	1	1	0	0	0	0	0	1	0	0
240	Male	87	60531	Yes	Medicare-private/HMO/Other	White	No	Unknown	Complete	2019-04-06	4/11/2019	HF	Yes	2019-05-08	124	69	1.44	138	33	871		No	No diagnosis of DM	Yes	30.32	217	No	Yes	No					Yes	35	43	44	3	Complete	1	0	1	0	0	0	0	1	0	0
241	Male	53	60119	Yes	Private/HMO/Other	White	No	Unknown	Complete	2019-04-05	4/17/2019	HF	No		129	55	1.7	141	38		3943	No	No diagnosis of DM	Yes	51	396	No	Yes	No					Yes	20	25	35	4	Complete	1	0	1	0	1	0	0	1	0	0
242	Male	72	60641	Yes	Medicare-private/HMO/Other	White	No	Unknown	Complete	2019-04-06	4/17/2019	HF	No		157	55	6.69	141	65	1655		No	T2DM	Yes	31.9	216	No	Yes	No					No	54	35	40	3	Complete	1	0	1	0	0	0	0	1	0	0
243	Male	81	60201	Yes	Medicare-private/HMO/Other	White	No	Unknown	Complete	2019-04-05	4/8/2019	HF	No		136	128	0.94	136	22	956		No	T2DM	Yes	28.5	182	No	Yes	No					No	65	40	49	4	Complete	1	0	1	0	0	0	0	1	0	0
244	Male	63	60430	Yes	Private/HMO/Other	White	No	Unknown	Complete	2019-04-05	4/9/2019	HF	No		144	87	0.79	140	10	1532		No	No diagnosis of DM	Yes	26.6	194	No	Yes	Yes	Cardiology	4/16/2019	In Person		Yes	20	23	33	4	Complete	1	0	1	0	1	0	0	1	0	0
245	Female	87	60044	Yes	Medicare (Title 18)	White	No	Unknown	Complete	2019-04-06	4/9/2019	HF	No		143	68	0.93	138	22	251		No	No diagnosis of DM	Yes	31.2	165	Yes	Yes	No					No	68	33	38	4	Complete	1	1	0	0	0	1	0	1	0	0
246	Female	43	60629	Yes	Medicaid (Title 19)	Black or African American	No	Unknown	Complete	2019-04-06	4/13/2019	HF	No		101	78	1.05	138	25	1939		No	T2DM	Yes	47.6	286	No	Yes	No					Yes	22	27	32	1	Complete	1	1	0	1	0	0	1	0	0	0
247	Female	72	60619	Yes	Medicare (Title 18)	Black or African American	No	Unknown	Complete	2019-04-05	4/11/2019	HF	Yes	2019-05-02	137	111	11.42	142	83	31		No	T2DM	Yes	26.24	135	No	Yes	No					No	74	45	53	1	Complete	1	1	0	0	0	1	1	0	0	0
248	Male	58	61261	Yes	Medicare (Title 18)	White	No	Unknown	Complete	2019-04-06	4/15/2019	HF	No		108	61	1	138	21	900		No	No diagnosis of DM	No	45.4	281	No	Yes	Yes	Cardiology	4/19/2019	In Person		Yes	35	31	38	1	Complete	1	0	1	0	0	1	0	1	0	0
249	Male	87	46307	Yes	Medicare (Title 18)	White	No	Unknown	Complete	2019-04-07	4/10/2019	HF	No		147	65	0.96	142	24	1983		No	No diagnosis of DM	Yes	142	25.2	No	Yes	Yes	Cardiology	4/16/2019	In Person		Yes	24	32	37	4	Complete	1	0	1	0	0	1	0	1	0	0
250	Male	55	60103	Yes	Private/HMO/Other	Asian (Asian Indian, Chinese, Filipino, Japanese, Korean, Vietnamese, other Asian)	No	Unknown	Complete	2019-04-07	4/10/2019	HF	No		156	109	1.4	140	14	1195		No	No diagnosis of DM	Yes	32.56	220	No	Yes	Yes	Cardiology	4/17/2019	In Person		Yes	33	25	33	4	Complete	1	0	1	0	1	0	0	0	1	0
251	Female	67	60185	Yes	Private/HMO/Other	White	No	Unknown	Complete	2019-04-06	4/12/2019	HF	No		140	85	1.6	139	32			No	T2DM	Yes	41.9	214	No	Yes	Yes	Cardiology	4/16/2020	In Person		No	50	30	37	4	Complete	1	1	0	0	1	0	0	1	0	0
252	Female	72	60610	Yes	Medicare (Title 18)	Black or African American	No	Unknown	Complete	2019-04-08	4/14/2019	HF	No		171	88	2.73	139	37	341		No	T2DM	Yes	43.7	239	No	Yes	No					No	56	33	32	4	Complete	1	1	0	0	0	1	1	0	0	0
253	Female	85	60629	Yes	Medicare (Title 18)	White	No	Some College	Complete	2019-04-08	4/14/2019	HF	Yes	2019-05-02	176	69	1.1	136	17	216		No	T2DM	Yes	34.7	196	No	Yes	No					No	56	27	32	1	Complete	1	1	0	0	0	1	0	1	0	0
254	Male	69	46368	Yes	Medicare-private/HMO/Other	White	Yes	Unknown	Complete	2019-04-07	4/9/2019	HF	Yes	2019-04-19	158	86	1.77	130	34	719		No	T2DM	Yes	30.5	195	No	Yes	Yes	Cardiology	4/15/2019	In Person		No	42	30	39	2	Complete	1	0	1	0	0	0	0	1	0	1
255	Female	72	60610	Yes	Medicare-private/HMO/Other	Black or African American	No	Unknown	Complete	2019-04-08	4/17/2019	Other	No		100	103	1.21	138	34	772		Yes	No diagnosis of DM	Yes	21.8	139	No	Yes	No					No	61	43	51	4	Complete	1	1	0	0	0	0	1	0	0	0
256	Male	76	60188	Yes	Medicare-private/HMO/Other	White	No	Unknown	Complete	2019-04-08	4/12/2019	HF	No		182	94	2.4	142	36		7916	Yes	T2DM	Yes	26.2	165	No	Yes	Yes	Cardiology	4/16/2019	In Person		No	61	31	36	4	Complete	1	0	1	0	0	0	0	1	0	0
257	Male	75	60501	Yes	Medicare (Title 18)	White	No	Unknown	Complete	2019-04-08	4/22/2019	HF	Yes	2019-05-09	107	86	1.52	134	96	144		No	No diagnosis of DM	No	31.9	255	No	Yes	No					No	58	43	61	2	Complete	1	0	1	0	0	1	0	1	0	0
258	Male	67	60173	Yes	Medicare (Title 18)	Asian (Asian Indian, Chinese, Filipino, Japanese, Korean, Vietnamese, other Asian)	No	Unknown	Complete	2019-04-08	4/12/2019	HF	No		92	115	1.3	129	24		16884	No	T2DM	Yes	24.6	148	Yes	Yes	No					Yes	16	47	54	4	Complete	1	0	1	0	0	1	0	0	1	0
259	Female	75	60133	Yes	Medicaid-private/HMO/Other	Asian (Asian Indian, Chinese, Filipino, Japanese, Korean, Vietnamese, other Asian)	No	Unknown	Complete	2019-04-06	4/10/2019	HF	No		123	68	1.4	127	23		795	No	T2DM	No	35.3	181	No	Yes	No					No	65	37	43	4	Complete	1	1	0	0	0	0	0	0	1	0
260	Male	81	60611	Yes	Medicare-private/HMO/Other	White	No	Unknown	Complete	2019-04-08	4/9/2019	HF	No		122	82	1.38	141	30	1250		No	No diagnosis of DM	Yes	32.3	218.3	No	Yes	Yes	Cardiology	4/15/2019	In Person		Yes	32	35	44	4	Complete	1	0	1	0	0	0	0	1	0	0
261	Male	81	60657	Yes	Medicare (Title 18)	White	No	Unknown	Complete	2019-04-08	5/2/2019	Other	No		121	116	2.58	143	47	362		Yes	No diagnosis of DM	No	33.6	202	Yes	Yes	No					Yes	30	49	55	4	Complete	1	0	1	0	0	1	0	1	0	0
262	Female	36	60644	Yes	Medicare (Title 18)	Black or African American	No	Unknown	Complete	2019-04-09	4/23/2019	HF	No		119	79	0.74	142	12			No	No diagnosis of DM	Yes	29.8	190	Yes	Yes	No					Yes	19	19	25	1	Complete	1	1	0	0	0	1	1	0	0	0
263	Female	70	60660	Yes	Medicare-private/HMO/Other	Black or African American	No	Unknown	Complete	2019-04-09	4/18/2019	HF	No		126	95	1.05	138	10	1204		No	No diagnosis of DM	Yes	56	315	No	Yes	No					No	50	35	40	2	Complete	1	1	0	0	0	0	1	0	0	0
264	Male	80	60175	Yes	Medicare-private/HMO/Other	White	No	Unknown	Complete	2019-04-08	4/11/2019	HF	No		117	51	2.2	141	44	7817		Yes	T2DM	Yes	30	221	No	Yes	Yes	Cardiology	4/12/2019	In Person		No	48	39	49	4	Complete	1	0	1	0	0	0	0	1	0	0
265	Female	70	60085	Yes	Medicaid (Title 19)	Black or African American	No	Unknown	Complete	2019-04-08	4/19/2019	HF	No		111	76	2.17	122	82	4839		No	T2DM	Yes	26.3	130	No	No	No					Yes	15	47	53	1	Complete	1	1	0	1	0	0	1	0	0	0
266	Female	69	60484	Yes	Medicare-private/HMO/Other	Black or African American	No	Unknown	Complete	2019-04-09	5/2/2019	HF	Yes	2019-05-17	141	75	2.04	140	63	1075		No	T2DM	Yes	31.6	185	No	Yes	No					No	67	29	36	2	Complete	1	1	0	0	0	0	1	0	0	0
267	Male	59	60653	Yes	Private/HMO/Other	Black or African American	No	Unknown	Complete	2019-04-09	4/12/2019	HF	No		155	91	1.6	131	40	910		No	T1DM	Yes	31.3	244	No	Yes	Yes	Cardiology	4/17/2019	In Person		Yes	25	29	35	1	Complete	1	0	1	0	1	0	1	0	0	0
268	Male	72	60060	Yes	Medicare-private/HMO/Other	White	No	Unknown	Complete	2019-04-08	4/10/2019	HF	No		161	92	9.26	140	76	1980		No	No diagnosis of DM	Yes	25.5	178	No	Yes	No					No	42	37	45	4	Complete	1	0	1	0	0	0	0	1	0	0
269	Male	57	60185	Yes	Medicare-private/HMO/Other	White	No	Unknown	Complete	2019-04-08	4/11/2019	HF	Yes	2019-04-16	152	57	2.1	144	26		21482	No	T2DM	Yes	30.6	207	No	Yes	Yes	PCP	4/12/2019	In Person		No	85	23	27	4	Complete	1	0	1	0	0	0	0	1	0	0
270	Female	88	60188	Yes	Medicare-private/HMO/Other	White	No	Unknown	Complete	2019-04-09	4/12/2019	HF	No		157	82	1	141	34		3836	No	T2DM	Yes	31.1	170	No	Yes	Yes	Cardiology	4/18/2019	In Person		No	65	29	38	4	Complete	1	1	0	0	0	0	0	1	0	0
271	Male	81	60048	Yes	Medicare-private/HMO/Other	White	No	Unknown	Complete	2019-04-09	4/12/2019	HF	No		109	83	1.87	129	42	2372		No	T2DM	Yes	26	147	No	Yes	No					Yes	30	48	54	4	Complete	1	0	1	0	0	0	0	1	0	0
272	Male	85	60174	Yes	Medicare-private/HMO/Other	White	No	Unknown	Complete	2019-04-08	4/10/2019	HF	No		141	97	0.9	141	15		2746	No	No diagnosis of DM	Yes	25	179	No	Yes	Yes	Cardiology	4/16/2019	In Person		Yes	38	31	40	4	Complete	1	0	1	0	0	0	0	1	0	0
273	Male	81	60045	Yes	Private/HMO/Other	Asian (Asian Indian, Chinese, Filipino, Japanese, Korean, Vietnamese, other Asian)	No	Unknown	Complete	2019-04-09	4/11/2019	HF	No		126	51	0.92	136	25	1315		No	No diagnosis of DM	Yes	19.4	106	No	Yes	No					Yes	35	37	43	4	Complete	1	0	1	0	1	0	0	0	1	0
274	Male	75	60610	Yes	Medicare (Title 18)	White	No	Unknown	Complete	2019-04-09	4/17/2019	HF			122	97	2.16	140	47	3779		No	No diagnosis of DM	Yes	20.5	147	No	Yes	No					Yes	16	40	48	4	Complete	1	0	1	0	0	1	0	1	0	0
275	Female	67	60614	Yes	Medicare (Title 18)	Black or African American	No	Unknown	Complete	2019-04-09	4/27/2019	HF	Yes	2019-05-22	138	146	1.21	144	18	553		No	No diagnosis of DM	Yes	29.2	170	No	Yes	No					No	60	31	37	4	Complete	1	1	0	0	0	1	1	0	0	0
276	Male	63	60178	Yes	Medicare-private/HMO/Other	White	No	Unknown	Complete	2019-04-09	4/13/2019	HF	No		150	80	0.69	136	7	261		Yes	T2DM	No	26	190	No	Yes	No					No	57	21	31	4	Complete	1	0	1	0	0	0	0	1	0	0
277	Female	62	60661	Yes	Medicaid (Title 19)	Black or African American	No	Unknown	Complete	2019-04-10	4/26/2019	HF	Yes	2019-04-29	99	76	2.51	137	52	137		No	T2DM	Yes	50	231	No	Yes	No					No	70	42	45	4	Complete	1	1	0	1	0	0	1	0	0	0
278	Male	85	60563	Yes	Medicare-private/HMO/Other	White	No	Unknown	Complete	2019-04-09	4/12/2019	HF	No		184	55	0.7	142	11		2490	No	No diagnosis of DM	Yes	32.8	243	No	Yes	Yes	Cardiology	4/19/2019	In Person		No	57	22	28	4	Complete	1	0	1	0	0	0	0	1	0	0
279	Female	58	60608	Yes	Medicare (Title 18)	Black or African American	No	Unknown	Complete	2019-04-09	4/14/2019	HF	Yes		140	79	1.26	144	32	819		No	T2DM	Yes	37.7	240	No	Yes	No					No	55	21	28	2	Complete	1	1	0	0	0	1	1	0	0	0
280	Female	93	60654	Yes	Medicare-private/HMO/Other	White	No	Unknown	Complete	2019-04-09	4/14/2019	HF	No		138	124	0.86	139	20	309		No	No diagnosis of DM	Yes	37.6	220	No	Yes	Yes	PCP	4/15/2019	In Person		No	52	38	50	4	Complete	1	1	0	0	0	0	0	1	0	0
281	Female	62	60301	Yes	Medicare (Title 18)	Black or African American	No	Unknown	Complete	2019-04-10	4/12/2019	HF	No		140	140	1.78	137	23	1644		No	No diagnosis of DM	No	22.3	134	No	Yes	Yes	PCP	4/18/2019	In Person		Yes	16	33	38	4	Complete	1	1	0	0	0	1	1	0	0	0
282	Male	75	60618	Yes	Medicare-private/HMO/Other	White	No	Unknown	Complete	2019-04-10	4/23/2019	HF	No		122	78	1.9	135	40	525		No	T2DM	Yes	38.8	255	No	Yes	No					No	50	35	45	4	Complete	1	0	1	0	0	0	0	1	0	0
283	Male	86	60134	Yes	Medicare-private/HMO/Other	White	No	Unknown	Complete	2019-04-09	4/13/2019	HF	No		104	81	1.1	137	45		20964	No	No diagnosis of DM	Yes	26.3	163	No	Yes	Yes	Cardiology	4/16/2020	In Person		Yes	19	42	51	4	Complete	1	0	1	0	0	0	0	1	0	0
284	Male	70	46614	Yes	Medicare-private/HMO/Other	Undetermined	No	Unknown	Complete	2019-04-10	4/29/2019	HF	No		110	57	1.79	139	31	408		Yes	T2DM	Yes	25.8	141	Yes	Yes	No					No	73	35	45	2	Complete	1	0	1	0	0	0	0	0	0	0
285	Male	50	60087	Yes	Private/HMO/Other	White	Yes	Unknown	Complete	2019-04-10	4/17/2019	HF	No		167	86	6.82	138	92	2195		No	T2DM	Yes	30.1	204	No	Yes	No					No	57	31	43	3	Complete	1	0	1	0	1	0	0	1	0	1
286	Female	82	60611	Yes	Medicare-private/HMO/Other	White	No	Unknown	Complete	2019-04-10	4/12/2019	HF	No		147	65	0.91	134	20	1184		No	T2DM	Yes	17.9	112	No	Yes	Yes	PCP	4/15/2019	In Person		No	59	34	39	4	Complete	1	1	0	0	0	0	0	1	0	0
287	Male	79	60189	Yes	Medicare-private/HMO/Other	White	No	Unknown	Complete	2019-04-10	4/12/2019	HF	No		123	87	1.9	142	27		3359	No	T2DM	Yes	36.7	263	No	Yes	Yes	Cardiology	4/18/2019	In Person		No	50	35	42	4	Complete	1	0	1	0	0	0	0	1	0	0
288	Male	86	60134	Yes	Medicare-private/HMO/Other	White	No	Unknown	Complete	2019-04-09	4/19/2019	HF	No		103	60	1.3	139	40		6563	No	T2DM	Yes	35.9	250	No	Yes	No					No	43	39	49	4	Complete	1	0	1	0	0	0	0	1	0	0
289	Female	88	60061	Yes	Private/HMO/Other	White	No	Unknown	Complete	2019-04-10	4/24/2019	HF	No		126	87	3.23	141	62	658		No	No diagnosis of DM	Yes	31.1	154	No	Yes	No					No	54	46	51	4	Complete	1	1	0	0	1	0	0	1	0	0
290	Male	79	60189	Yes	Medicare-private/HMO/Other	White	No	Unknown	Complete	2019-04-09	4/12/2019	HF	No		111	86	0.8	133	11		3172	No	No diagnosis of DM	No	21.6	146	No	Yes	Yes	Cardiology	4/17/2019	In Person		No	60	36	45	4	Complete	1	0	1	0	0	0	0	1	0	0
291	Female	86	60606	Yes	Medicare-private/HMO/Other	Black or African American	No	Highschool Graduate	Complete	2019-04-10	4/16/2019	HF	No		178	78	1.52	144	26	167		No	T2DM	Yes	30.8	185	No	Yes	No					No	67	28	29	4	Complete	1	1	0	0	0	0	1	0	0	0
292	Male	81	60030	Yes	Medicare-private/HMO/Other	White	No	Unknown	Complete	2019-04-09	4/11/2019	HF	Yes	2019-05-09	116	93	1.41	139	28	536		No	T2DM	Yes	31.5	207	No	Yes	Yes	PCP	4/15/2019	In Person		No	61	47	47	4	Complete	1	0	1	0	0	0	0	1	0	0
293	Female	78	60064	Yes	Medicare-private/HMO/Other	Black or African American	No	Unknown	Complete	2019-04-11	4/17/2019	HF	No		134	98	0.7	140	10	398		No	T2DM	Yes	24.3	133	No	Yes	No					No	46	29	37	1	Complete	1	1	0	0	0	0	1	0	0	0
294	Male	55	60188	Yes	Medicaid (Title 19)	White	No	Unknown	Complete	2019-04-10	4/14/2019	HF	No		98	71	1.1	136	45		125	No	T2DM	Yes	35.4	247	No	Yes	No					Yes	35	34	45	4	Complete	1	0	1	1	0	0	0	1	0	0
295	Male	85	60124	Yes	Medicare-private/HMO/Other	White	No	Unknown	Complete	2019-04-09	4/12/2019	HF	No		113	69	2.1	144	68		5399	No	T2DM	Yes	32.4	195	No	Yes	Yes	Cardiology	4/19/2019	In Person		No	54	40	50	4	Complete	1	0	1	0	0	0	0	1	0	0
296		73	60550	Yes	Medicare-private/HMO/Other	White	No	Unknown	Complete	2019-04-10	4/15/2019	HF	No		104	68	1.6	140	65		1041	No	T2DM	No	40.6	275	No	Yes	No					No	69	35	50	2	Complete	1	0	0	0	0	0	0	1	0	0
297	Female	88	60134	Yes	Medicare-private/HMO/Other	White	No	Unknown	Complete	2019-04-11	4/16/2019	HF	No		152	60	0.8	132	19		5747	No	No diagnosis of DM	No	20.9	114	No	Yes	No					No	60	28	36	4	Complete	1	1	0	0	0	0	0	1	0	0
298	Female	73	60542	Yes	Medicare (Title 18)	White	No	Unknown	Complete	2019-04-10	4/15/2019	HF	No		148	62	2.1	142	53		6844	No	No diagnosis of DM	Yes	20.1	110	No	Yes	Yes	Cardiology	4/22/2019	In Person		No	50	30	40	4	Complete	1	1	0	0	0	1	0	1	0	0
299	Female	72	60172	Yes	Medicare-private/HMO/Other	White	No	Unknown	Complete	2019-04-11	4/18/2019	HF	No		162	63	1.7	144	51		2604	No	T2DM	Yes	55.7	345	No	Yes	Yes	Cardiology	4/25/2019	In Person		No	65	23	37	4	Complete	1	1	0	0	0	0	0	1	0	0
300	Female	80	60640	Yes	Medicare-private/HMO/Other	Black or African American	No	Unknown	Complete	2019-04-11	4/21/2019	HF	No		170	78	8.47	132	109	806		Yes	T2DM	Yes	21.6	130	No	Yes	No					No	67	41	49	2	Complete	1	1	0	0	0	0	1	0	0	0
301	Male	68	60190	Yes	Medicare (Title 18)	White	No	Unknown	Complete	2019-04-10	4/23/2019	HF	No		135	74	1.1	138	16		811	No	T2DM	Yes	39.3	290	No	Yes	No					No	47	28	33	4	Complete	1	0	1	0	0	1	0	1	0	0
302	Male	81	60642	Yes	Medicare (Title 18)	Black or African American	No	Unknown	Complete	2019-04-11	4/15/2019	HF	Yes	2019-04-20	172	77	2.19	137	28	206		Yes	No diagnosis of DM	Yes	32.8	242	No	Yes	Yes	PCP	4/19/2019	In Person		No	65	32	32	4	Complete	1	0	1	0	0	1	1	0	0	0
303	Male	88	60046	Yes	Medicare-private/HMO/Other	White	No	Unknown	Complete	2019-04-12	4/17/2019	HF	Yes	2019-04-23	112	89	1.25	130	15	383		Yes	T2DM	No	31.2	199	No	Yes	Yes	Cardiology	4/22/2019	In Person		No	64	42	50	4	Complete	1	0	1	0	0	0	0	1	0	0
304	Female	50	60430	Yes	Medicare-private/HMO/Other	Black or African American	No	Unknown	Complete	2019-04-12	4/16/2019	Other	Yes	2019-04-18	145	66	9.65	146	40			No	No diagnosis of DM	Yes	23	130	Yes	Yes	No					No	72	35	30	4	Complete	1	1	0	0	0	0	1	0	0	0
305	Female	52	60064	Yes	Private/HMO/Other	White	Yes	Unknown	Complete	2019-04-12	4/17/2019	HF	No		129	100	0.82	133	15	510		No	T2DM	Yes	31.9	169	No	Yes	No					Yes	38	29	40	1	Complete	1	1	0	0	1	0	0	1	0	1
306	Female	88	60073	Yes	Medicare (Title 18)	White	No	Unknown	Complete	2019-04-12	4/13/2019	HF	No		145	73	0.88	137	22	832		Yes	No diagnosis of DM	Yes	23.6	160	No	Yes	Yes	PCP	4/16/2019	In Person		No	59	29	40	4	Complete	1	1	0	0	0	1	0	1	0	0
307	Male	73	46323	Yes	Medicare-private/HMO/Other	White	No	Unknown	Complete	2019-04-12	4/20/2019	HF	Yes	2019-05-20	139	64	1.65	135	46	1817		Yes	T2DM	Yes	20.4	135	No	Yes	No					No	70	31	45	2	Complete	1	0	1	0	0	0	0	1	0	0
308	Female	67	60614	Yes	Medicare-private/HMO/Other	White	No	Unknown	Complete	2019-04-11	4/14/2019	HF	No		106	84	1.43	139	8	163		No	No diagnosis of DM	Yes	46.2	251	No	Yes	No					No	75	42	37	4	Complete	1	1	0	0	0	0	0	1	0	0
309	Male	69	60548	Yes	Medicare-private/HMO/Other	White	No	Unknown	Complete	2019-04-13	4/15/2019	HF	No		126	96	1.6	140	24	898		No	T2DM	Yes	37.2	290	No	Yes	Yes	PCP	4/19/2019	In Person		Yes	35	34	41	3	Complete	1	0	1	0	0	0	0	1	0	0
310	Male	58	60172	Yes	Medicaid-private/HMO/Other	White	No	Unknown	Complete	2019-04-12	4/26/2019	HF	Yes	2019-05-07	92	70	3.7	130	103		4945	Yes	T2DM	No	37.7	241	Yes	Yes	Yes	Cardiology	4/30/2019	In Person		Yes	17	48	60	4	Complete	1	0	1	0	0	0	0	1	0	0
311	Female	74	60651	Yes	Medicare-private/HMO/Other	Black or African American	No	Unknown	Complete	2019-04-12	4/17/2019	HF	No		121	62	1.45	144	24	202		No	T2DM	Yes	50.2	257	No	Yes	No					No	63	36	36	1	Complete	1	1	0	0	0	0	1	0	0	0
312	Male	77	60115	Yes	Medicare-private/HMO/Other	White	No	Unknown	Complete	2019-04-11	4/20/2019	HF	No		116	90	1.24	140	12	499		Yes	No diagnosis of DM	Yes	30.8	227	No		Yes	Cardiology	4/24/2019	In Person		No	42	36	45	1	Complete	1	0	1	0	0	0	0	1	0	0
313	Male	64	60108	Yes	Private/HMO/Other	White	No	Unknown	Complete	2019-04-13	4/16/2019	HF	Yes	2019-05-12	141	88	2.7	132	42		8082	No	T2DM	Yes	38.12	266	No	Yes	No					Yes	33	37	42	4	Complete	1	0	1	0	1	0	0	1	0	0
314	Male	53	60614	Yes	Medicaid-private/HMO/Other	Black or African American	No	Unknown	Complete	2019-04-12	4/30/2019	HF	No		117	86	1.06	144	11	42		No	No diagnosis of DM	No	71.6	485	No	Yes	No					No	67	27	33	4	Complete	1	0	1	0	0	0	1	0	0	0
315	Female	81	60189	Yes	Medicare-private/HMO/Other	White	No	Unknown	Complete	2019-04-12	4/16/2019	HF	Yes	2019-05-02	141	71	1.3	144	24		7686	Yes	T2DM	Yes	33.4	177	No	Yes	No					No	61	29	39	4	Complete	1	1	0	0	0	0	0	1	0	0
316	Male	44	60643	Yes	Medicaid-private/HMO/Other	Black or African American	No	Unknown	Complete	2019-04-13	4/19/2019	HF	No		134	104	1.61	140	19	236		No	No diagnosis of DM	Yes	42.5	239	No	Yes	No					Yes	10	25	29	3	Complete	1	0	1	0	0	0	1	0	0	0
317	Female	83	60083	Yes	Medicare-private/HMO/Other	White	Yes	Unknown	Complete	2019-04-12	4/13/2019	HF	Yes	2019-04-22	140	57	0.91	138	17	198		No	T2DM	Yes	39.4	244	No	Yes	No					No	65	32	36	4	Complete	1	1	0	0	0	0	0	1	0	1
318	Female	32	60617	Yes	Medicaid-private/HMO/Other	Undetermined	Yes	Unknown	Complete	2019-04-12	4/24/2019	HF	Yes	2019-05-09	111	100	1.14	135	33	2267		No	T1DM	No	18.5	107	Yes	Yes	No					Yes	25	26	40	1	Complete	1	1	0	0	0	0	0	0	0	1
319	Female	60	60137	Yes	Private/HMO/Other	White	No	Unknown	Complete	2019-04-14	5/8/2019	HF	No		139	81	2.6	139	40		6659	No	T2DM	Yes	39.6	238	No	Yes	Yes	PCP	5/15/2019	In Person		No	65	35	39	4	Complete	1	1	0	0	1	0	0	1	0	0
320	Male	83	60178	Yes	Medicare-private/HMO/Other	Black or African American	No	Unknown	Complete	2019-04-12	4/18/2019	HF	No		148	73	1.27	143	20	927		No	T2DM	Yes	32.3	251	No	Yes	No					No	50	29	34	4	Complete	1	0	1	0	0	0	1	0	0	0
321	Male	83	60611	Yes	Medicare-private/HMO/Other	White	No	Unknown	Complete	2019-04-13	4/21/2019	HF	Yes	2019-04-28	108	66	1.71	140	19	579		No	No diagnosis of DM	Yes	24.3	168	No	Yes	Yes	PCP	4/23/2019	In Person		No	65	38	43	4	Complete	1	0	1	0	0	0	0	1	0	0
322	Female	75	60185	Yes	Medicare (Title 18)	White	No	Unknown	Complete	2019-04-14	4/20/2019	HF	No		124	63	0.7	139	12		3256	No	T2DM	No	31	192	No	Yes	Yes	Cardiology	4/25/2019	In Person		No	56	29	37	4	Complete	1	1	0	0	0	1	0	1	0	0
323	Male	52	60115	Yes	Medicaid-private/HMO/Other	White	Yes	Unknown	Complete	2019-04-12	4/18/2019	HF	No		162	65	1.46	141	26	3440		No	T2DM	Yes	33	236	No	Yes	No					No	49	21	26	1	Complete	1	0	1	0	0	0	0	1	0	1
324	Female	103	60187	Yes	Medicare (Title 18)	White	No	Unknown	Complete	2019-04-13	4/17/2019	HF	No		174	109	1.2	129	22	3838		No	No diagnosis of DM	Yes	24.6	126	No	Yes	No					No	63	42	50	4	Complete	1	1	0	0	0	1	0	1	0	0
325	Male	87	60124	Yes	Medicare-private/HMO/Other	White	No	Unknown	Complete	2019-04-14	4/19/2019	HF	No		160	66	2.5	139	61		16771	No	T2DM	Yes	27	183	No	No	No					No	45	34	41	4	Complete	1	0	1	0	0	0	0	1	0	0
326	Female	80	60174	Yes	Private/HMO/Other	White	No	Unknown	Complete	2019-04-14	4/19/2019	HF	No		157	72	1	143	16		3599	Yes	T2DM	Yes	40.4	100	No	Yes	No					No	60	27	35	4	Complete	1	1	0	0	1	0	0	1	0	0
327	Male	63	60619	Yes	Medicare-private/HMO/Other	Black or African American	No	Unknown	Complete	2019-04-14	4/17/2019	HF	No		116	80	0.96	128	6	156		No	No diagnosis of DM	No	19.6	143	No	Yes	Yes	PCP	4/22/2019	In Person		Yes	35	40	36	1	Complete	1	0	1	0	0	0	1	0	0	0
328	Male	63	60190	Yes	Medicare-private/HMO/Other	White	No	Unknown	Complete	2019-04-14	4/27/2019	HF	No		129	88	1.98	140	26	335		No	No diagnosis of DM	Yes	34.1	238	No	Yes	Yes	Cardiology	5/2/2019	In Person		No	45	41	39	4	Complete	1	0	1	0	0	0	0	1	0	0
329	Male	73	60133	Yes	Medicare-private/HMO/Other	White	No	Unknown	Complete	2019-04-14	4/17/2019	HF	No		142	75	4.3	142	41		13041	No	T2DM	No	32.3	245	No	Yes	No					No	35	38	39	4	Complete	1	0	1	0	0	0	0	1	0	0
330	Female	43	60126	Yes	Medicare-private/HMO/Other	White	No	Unknown	Complete	2019-04-15	3/16/2020	HF	No		119	73	1.15	137	19			No	T2DM	No	39.4	243	Yes	Yes	No					No	47	24	31	4	Complete	1	1	0	0	0	0	0	1	0	0
331	Male	91	60115	Yes	Private/HMO/Other	White	No	Unknown	Complete	2019-04-15	4/23/2019	HF	No		128	72	1.31	136	32	1460		No	No diagnosis of DM	No	23.52	164	No	Yes	Yes	PCP	4/29/2019	In Person		No	49	38	48	1	Complete	1	0	1	0	1	0	0	1	0	0
332	Male	82	60187	Yes	Medicare-private/HMO/Other	White	No	Unknown	Complete	2019-04-14	4/18/2019	HF	No		126	89	2.7	143	69		4841	Yes	No diagnosis of DM	Yes	37.2	267	No	Yes	Yes	Cardiology	4/24/2019	In Person		No	62	42	53	4	Complete	1	0	1	0	0	0	0	1	0	0
333	Male	85	61301	Yes	Medicare (Title 18)	White	No	Unknown	Complete	2019-04-15	5/2/2019	HF	Yes	2019-05-14	103	77	3.03	141	64	1793		No	No diagnosis of DM	No	27.3	154	No	Yes	No					Yes	25	49	52	2	Complete	1	0	1	0	0	1	0	1	0	0
334	Female	71	60649	Yes	Medicare (Title 18)	Black or African American	No	Unknown	Complete	2019-04-15	4/19/2019	HF	No		143	94	1.15	138	25	351		No	No diagnosis of DM	Yes	35	243	No	Yes	No					Yes	31	32	37	1	Complete	1	1	0	0	0	1	1	0	0	0
335	Male	82	60618	Yes	Medicare-private/HMO/Other	Asian (Asian Indian, Chinese, Filipino, Japanese, Korean, Vietnamese, other Asian)	No	Unknown	Complete	2019-04-15	4/19/2019	HF	No		146	97	1.01	138	23	291		Yes	No diagnosis of DM	Yes	22.4	131	No	Yes	No					No	69	34	45	4	Complete	1	0	1	0	0	0	0	0	1	0
336	Male	45	60636	Yes	Medicare (Title 18)	Black or African American	No	Unknown	Complete	2019-04-15	4/20/2019	HF	Yes	2019-04-25	82	104	18.97	144	80	3256		No	No diagnosis of DM	Yes	24.5	152	No	Yes	No					Yes	12	47	52	1	Complete	1	0	1	0	0	1	1	0	0	0
337	Female	77	60174	Yes	Medicare-private/HMO/Other	White	No	Unknown	Complete	2019-04-15	4/27/2019	HF	No		122	78	1.12	139	21	1840		No	T2DM	Yes	48.1	289	No	Yes	No					No	63	33	39	4	Complete	1	1	0	0	0	0	0	1	0	0
338	Female	81	60608	Yes	Medicare-private/HMO/Other	White	No	Unknown	Complete	2019-04-15	4/16/2019	HF	Yes	2019-04-22	140	101	1.39	141	21	851		Yes	No diagnosis of DM	Yes	26	161	No	Yes	No					No	54	33	45	2	Complete	1	1	0	0	0	0	0	1	0	0
339	Male	64	60425	Yes	Medicare-private/HMO/Other	Black or African American	No	Unknown	Complete	2019-04-15	4/28/2019	HF	No		124	97	10.78	140	62	3747		Yes	T2DM	No	22.2	168	Yes	Yes	Yes	Cardiology	5/1/2019	In Person		Yes	29	43	47	3	Complete	1	0	1	0	0	0	1	0	0	0
340	Female	76	60639	Yes	Medicare (Title 18)	White	Yes	Unknown	Complete	2019-04-15	4/29/2019	HF	Yes	2019-04-25	130	75	1.79	140	28	298		No	T2DM	Yes	43.1	228	No	Yes	Yes	PCP	4/25/2019	In Person		No	55	31	37	1	Complete	1	1	0	0	0	1	0	1	0	1
341	Male	86	60610	Yes	Medicare (Title 18)	Black or African American	No	Unknown	Complete	2019-04-14	4/16/2019	HF	Yes	2019-05-07	169	60	1.16	141	18	124		No	No diagnosis of DM	Yes	28.7	189	No	Yes	No					No	64	25	29	4	Complete	1	0	1	0	0	1	1	0	0	0
342	Male	53	60608	Yes	Medicaid-private/HMO/Other	Black or African American	No	Unknown	Complete	2019-04-14	4/20/2019	HF	No		134	70	1.13	145	18	196		No	No diagnosis of DM	Yes	45	340	No	Yes	No					No	58	23	26	2	Complete	1	0	1	0	0	0	1	0	0	0
343	Male	90	60610	Yes	Medicare (Title 18)	White	No	Unknown	Complete	2019-04-15	4/22/2019	HF	Yes	2019-05-20	163	72	2.41	142	51	1135		No	No diagnosis of DM	Yes	20.2	141	Yes	Yes	No					No	40	45	42	4	Complete	1	0	1	0	0	1	0	1	0	0
344	Male	80	60151	Yes	Medicare-private/HMO/Other	Native American or Alaska Native	No	Unknown	Complete	2019-04-15	4/20/2019	HF	No		146	98	1.4	143	20		7239	Yes	T2DM	Yes	30.6	207	No	Yes	No					Yes	23	33	44	4	Complete	1	0	1	0	0	0	0	0	0	0
345	Male	92	60089	Yes	Medicare-private/HMO/Other	Undetermined	No	Unknown	Complete	2019-04-16	4/27/2019	HF	No		108	80	1.41	139	52	1699		No	No diagnosis of DM	Yes	23.3	149	No	Yes	No					Yes	28	51	54	4	Complete	1	0	1	0	0	0	0	0	0	0
346	Female	75	60601	Yes	Medicare (Title 18)	Black or African American	No	Unknown	Complete	2019-04-16	5/6/2019	HF	No		138	68	2.82	147	106	1743		No	T2DM	Yes	38.7	218	No	Yes	No					No	55	37	49	4	Complete	1	1	0	0	0	1	1	0	0	0
347	Female	90	60189	Yes	Medicare-private/HMO/Other	White	No	Unknown	Complete	2019-04-14	4/19/2019	HF	No		116	92	1.2	141	34		254	Yes	No diagnosis of DM	No	39.5	170	No	Yes	No					No	71	41	54	4	Complete	1	1	0	0	0	0	0	1	0	0
348		84	60614	Yes	Medicare (Title 18)	Black or African American	No	Unknown	Complete	2019-04-16	4/18/2019	HF	No		166	74	1.56	141	39	51		Yes	No diagnosis of DM	Yes	25.4	172	No	Yes	Yes	PCP	4/22/2019	In Person		No	77	27	35	4	Complete	1	0	0	0	0	1	1	0	0	0
349	Female	41	60622	Yes	Medicare (Title 18)	Black or African American	No	Unknown	Complete	2019-04-15	4/18/2019	HF	Yes	2019-05-05	113	95	0.85	140	18	228		No	T2DM	Yes	49.2	314	No	Yes	No					Yes	20	23	32	4	Complete	1	1	0	0	0	1	1	0	0	0
350	Female	70	60174	Yes	Medicare-private/HMO/Other	White	No	Unknown	Complete	2019-04-15	4/19/2019	HF	No		172	55	1.4	123	16		3698	No	No diagnosis of DM	Yes	34.6	189	Yes	Yes	Yes	PCP	4/22/2019	In Person		No	60	30	32	4	Complete	1	1	0	0	0	0	0	1	0	0
351	Female	61	60827	Yes	Medicare-private/HMO/Other	Black or African American	No	Unknown	Complete	2019-04-16	4/25/2019	HF	No		121	75	1.43	141	44	2886		No	No diagnosis of DM	Yes	26.6	150	No	Yes	Yes	Cardiology	5/1/2019	In Person		Yes	16	35	37	1	Complete	1	1	0	0	0	0	1	0	0	0
352		77	60178	Yes	Medicare (Title 18)	White	No	Unknown	Complete	2019-04-15	4/22/2019	HF	No		144	76	3.1	142	52	639		No	T2DM	Yes	24.6	192	No	Yes	No					No	43	37	40	4	Complete	1	0	0	0	0	1	0	1	0	0
353	Male	83	60103	Yes	Medicare-private/HMO/Other	White	No	Unknown	Complete	2019-04-15	4/18/2019	HF	No		138	81	1.5	142	29		14223	No	T2DM	Yes	27	183	No	Yes	Yes	Cardiology	4/24/2019	In Person		Yes	37	35	40	4	Complete	1	0	1	0	0	0	0	1	0	0
354	Female	85	60047	Yes	Medicare-private/HMO/Other	White	No	Unknown	Complete	2019-04-16	4/22/2019	HF	Yes	2019-05-02	116	71	1.87	140	63	605		Yes	No diagnosis of DM	Yes	35.5	188	No	Yes	No					No	61	38	52	4	Complete	1	1	0	0	0	0	0	1	0	0
355	Female	99	60610	Yes	Medicare-private/HMO/Other	White	No	Unknown	Complete	2019-04-16	4/21/2019	HF	No		195	87	1.09	143	28	1295		No	No diagnosis of DM	Yes	23.8	110	No	Yes	No					No	62	32	34	4	Complete	1	1	0	0	0	0	0	1	0	0
356	Female	57	60473	Yes	Private/HMO/Other	Black or African American	No	Unknown	Complete	2019-04-17	4/21/2019	HF	No		112	62	1.27	141	15	213		No	T2DM	Yes	54.6	145	No	Yes	No					No	61	26	30	3	Complete	1	1	0	0	1	0	1	0	0	0
357	Male	77	60178	Yes	Medicare-private/HMO/Other	White	No	Unknown	Complete	2019-04-16	4/18/2019	HF	No		93	65	1.28	135	26	1210		No	No diagnosis of DM	Yes	21.6	141	No	Yes	No					Yes	33	39	47	4	Complete	1	0	1	0	0	0	0	1	0	0
358	Female	89	60108	Yes	Medicare-private/HMO/Other	White	No	Unknown	Complete	2019-04-15	4/18/2019	HF			136	79	1	133	15		6400	No	No diagnosis of DM	Yes	22.7	122	No	Yes	No					No	50	36	40	4	Complete	1	1	0	0	0	0	0	1	0	0
359	Male	96	60062	Yes	Medicare-private/HMO/Other	White	No	Unknown	Complete	2019-04-17	4/21/2019	HF	No		123	77	1.14	131	19	361		Yes	No diagnosis of DM	Yes	29.1	175	No	Yes	No					No	61	42	47	4	Complete	1	0	1	0	0	0	0	1	0	0
360	Female	83	60103	Yes	Medicare-private/HMO/Other	Black or African American	No	Unknown	Complete	2019-04-15	4/18/2019	HF	Yes	2019-04-21	155	65	1.1	141	19		634	No	T2DM	Yes	46.8	256	No	Yes	No					No	67	26	30	4	Complete	1	1	0	0	0	0	1	0	0	0
361	Male	60	60641	Yes	Medicare (Title 18)	White	No	Unknown	Complete	2019-04-17	4/26/2019	HF	No		115	76	1.39	140	17	181		Yes	No diagnosis of DM	Yes	45.1	315	No	Yes	No					No	67	29	38	3	Complete	1	0	1	0	0	1	0	1	0	0
362	Female	94	60044	Yes	Medicaid-private/HMO/Other	White	Yes	Unknown	Complete	2019-04-16	4/18/2019	HF	No		160	85	0.55	144	21	296		No	No diagnosis of DM	Yes	30	134	No	Yes	No					No	80	27	40	4	Complete	1	1	0	0	0	0	0	1	0	1
363	Female	70	60188	Yes	Medicare-private/HMO/Other	White	No	Unknown	Complete	2019-04-16	4/22/2019	HF	No		121	76	1.5	134	66		1867	No	T2DM	Yes	28.5	182	No	Yes	Yes	Cardiology	4/26/2019	In Person		No	69	36	48	4	Complete	1	1	0	0	0	0	0	1	0	0
364	Male	88	60616	Yes	Medicare-private/HMO/Other	Black or African American	No	Unknown	Complete	2019-04-17	4/22/2019	HF	No		144	87	0.92	142	14	2527		No	No diagnosis of DM	Yes	22.7	145	No	Yes	No					Yes	20	35	35	2	Complete	1	0	1	0	0	0	1	0	0	0
365	Female	66	60542	Yes	Medicare-private/HMO/Other	White	No	Unknown	Complete	2019-04-16	4/25/2019	HF	No		116	91	0.7	134	12		970	No	No diagnosis of DM	Yes	44	281	No	Yes	Yes	Cardiology	5/1/2019	In Person		No	67	34	42	4	Complete	1	1	0	0	0	0	0	1	0	0
366	Male	49	60653	Yes	Medicare (Title 18)	Black or African American	No	Unknown	Complete	2019-04-16	4/20/2019	HF	No		109	71	3.01	127	67	2513		No	T2DM	Yes	35	265	No	Yes	No					Yes	33	44	42	1	Complete	1	0	1	0	0	1	1	0	0	0
367	Male	73	60133	Yes	Medicare (Title 18)	Undetermined	No	Unknown	Complete	2019-04-15	4/18/2019	HF	Yes	2019-05-02	113	90	1.9	133	34		4431	No	T2DM	Yes	30.5	167	No	Yes	Yes	PCP	4/22/2019	In Person		Yes	30	42	50	4	Complete	1	0	1	0	0	1	0	0	0	0
368	Male	70	60047	Yes	Medicare-private/HMO/Other	White	No	Unknown	Complete	2019-04-17	4/18/2019	HF	No		109	81	1.93	141	26			No	No diagnosis of DM	No	32.3	226	No	Yes	No					Yes	23	48	44	4	Complete	1	0	1	0	0	0	0	1	0	0
369	Male	80	60464	Yes	Medicare-private/HMO/Other	White	No	Unknown	Complete	2019-04-16	4/20/2019	HF	No		113	63	2.82	137	107	306		Yes	T2DM	Yes	25.8	177	No	Yes	Yes	PCP	4/23/2019	In Person		No	61	43	61	4	Complete	1	0	1	0	0	0	0	1	0	0
370	Male	71	60644	Yes	Medicare-private/HMO/Other	Black or African American	No	Unknown	Complete	2019-04-16	5/31/2019	HF	No		148	77	1.09	142	17	2580		No	No diagnosis of DM	Yes	24.2	150	Yes	No	No						22	26	30	1	Complete	1	0	1	0	0	0	1	0	0	0
371	Male	68	60174	Yes	Medicaid-private/HMO/Other	Asian (Asian Indian, Chinese, Filipino, Japanese, Korean, Vietnamese, other Asian)	No	Unknown	Complete	2019-04-17	4/24/2019	HF	No		119	103	1	139	12			Yes	T2DM	Yes	33.1	181	No	Yes	No					No	66	36	44	4	Complete	1	0	1	0	0	0	0	0	1	0
372	Male	36	60426	Yes	Medicare (Title 18)	Black or African American	No	Unknown	Complete	2019-04-18	5/2/2019	HF	No		138	88	1.81	140	27	414		No	T2DM	No	36.5	227	No	Yes	No					No	74	21	26	1	Complete	1	0	1	0	0	1	1	0	0	0
373	Male	87	60134	Yes	Medicare-private/HMO/Other	White	No	Unknown	Complete	2019-04-17	4/23/2019	HF	No		101	122	0.8	137	31		7518	No	No diagnosis of DM	Yes	24.6	162	No	Yes	No					No	60	42	56	4	Complete	1	0	1	0	0	0	0	1	0	0
374	Male	73	60044	Yes	Medicare-private/HMO/Other	White	No	Unknown	Complete	2019-04-18	4/23/2019	HF	Yes	2019-05-18	138	107	1.7	139	34	1658		No	No diagnosis of DM	Yes	30.6	207	No	Yes	Yes	PCP	4/30/2019	In Person		Yes	34	38	47	4	Complete	1	0	1	0	0	0	0	1	0	0
375	Female	50	60062	Yes	Medicare-private/HMO/Other	Black or African American	No	Unknown	Complete	2019-04-17	4/23/2019	HF	No		115	61	0.79	134	10	3274.2		No	No diagnosis of DM	Yes	50.4	303	No	Yes	No					Yes	23	26	32	4	Complete	1	1	0	0	0	0	1	0	0	0
376	Female	68	46356	Yes	Medicare-private/HMO/Other	White	No	Unknown	Complete	2019-04-17	4/26/2019	HF	No		134	121	0.8	140	10	311		No	No diagnosis of DM	No	28.6	188	No	Yes	No					No	50	28	40	4	Complete	1	1	0	0	0	0	0	1	0	0
377	Female	56	60610	Yes	Medicare (Title 18)	Black or African American	No	Unknown	Complete	2019-04-18	4/23/2019	HF	No		174	79	1.23	139	34	61		Yes	T2DM	Yes	49.7	280	No	Yes	No					No	61	19	25	4	Complete	1	1	0	0	0	1	1	0	0	0
378	Male	59	60185	Yes	Medicare (Title 18)	White	No	Unknown	Complete	2019-04-16	4/22/2019	HF	Yes	2019-04-29	158	73	2.4	140	32		11445	No	T2DM	Yes	33.9	229	No	Yes	No					No	85	24	29	4	Complete	1	0	1	0	0	1	0	1	0	0
379	Female	91	60652	Yes	Medicare (Title 18)	Black or African American	No	Unknown	Complete	2019-04-18	4/28/2019	HF	No		142	45	2.11	146	39	952		Yes	T2DM	Yes	41	222	No	Yes	No					No	77	38	41	3	Complete	1	1	0	0	0	1	1	0	0	0
380	Male	71	46368	Yes	Medicare-private/HMO/Other	White	Yes	Unknown	Complete	2019-04-19	5/12/2019	HF	No		136	58	1.88	134	39	481		No	T2DM	Yes	32.4	207	No	Yes	Yes	Cardiology	5/14/2019	In Person		Yes	40	34	41	2	Complete	1	0	1	0	0	0	0	1	0	1
381	Male	55	60187	No		Black or African American	No	Unknown	Complete	2019-04-19	4/23/2019	HF	No		144	96	1.2	142	17		19323	No	No diagnosis of DM	Yes	28.6	194	No	Yes	No					Yes	22	25	29	4	Complete	0	0	1	0	0	0	1	0	0	0
382	Female	72	60617	Yes	Medicare (Title 18)	Black or African American	No	Unknown	Complete	2019-04-19	4/25/2019	HF	Yes	2019-05-20	118	103	1.1	141	14	243		Yes	No diagnosis of DM	Yes	22.6	130	No	Yes	No					No	49	36	44	1	Complete	1	1	0	0	0	1	1	0	0	0
383	Male	91	60611	Yes	Medicare-private/HMO/Other	White	No	Unknown	Complete	2019-04-18	4/21/2019	HF	No		123	68	0.76	138	27	253		No	No diagnosis of DM	Yes	22.2	155	No	Yes	Yes	PCP	4/25/2019	In Person		No	61	34	45	4	Complete	1	0	1	0	0	0	0	1	0	0
384	Male	89	60491	Yes	Medicare (Title 18)	White	No	Unknown	Complete	2019-04-18	5/3/2019	HF	No		153	56	1.91	139	38	648		No	No diagnosis of DM	Yes	23.5	164	No	Yes	No					No	71	41	37	4	Complete	1	0	1	0	0	1	0	1	0	0
385	Female	58	60619	Yes	Medicaid (Title 19)	Black or African American	No	Unknown	Complete	2019-04-15	4/21/2019	HF	No		121	84	1.25	137	23	46		No	T2DM	Yes	64.1	422	No	Yes	No					No	54	28	32	1	Complete	1	1	0	1	0	0	1	0	0	0
386	Female	74	60187	Yes	Medicare (Title 18)	Black or African American	No	Unknown	Complete	2019-04-17	4/20/2019	HF	Yes	2019-05-10	170	60	1.8	145	25		11287	No	No diagnosis of DM	Yes	30.3	193	No	Yes	Yes	Cardiology	4/25/2019	In Person		Yes	20	26	27	4	Complete	1	1	0	0	0	1	1	0	0	0
387	Male	87	60045	Yes	Medicare-private/HMO/Other	White	No	Unknown	Complete	2019-04-18	4/21/2019	HF	No		121	70	0.99	138	18	240		No	No diagnosis of DM	Yes	27.8	188	No	Yes	No					No	60	38	40	4	Complete	1	0	1	0	0	0	0	1	0	0
388	Male	73	60502	Yes	Medicare-private/HMO/Other	White	No	Unknown	Complete	2019-04-18	4/24/2019	HF	No		166	104	1	134	18		13650	Yes	No diagnosis of DM	Yes	24.2	159	No	Yes	No					No	54	30	40	4	Complete	1	0	1	0	0	0	0	1	0	0
389	Female	85	60187	Yes	Medicare-private/HMO/Other	White	No	Unknown	Complete	2019-04-18	4/24/2019	HF	No		135	63	0.8	135	13		1611	No	No diagnosis of DM	No	22.7	128	No	Yes	No					No	68	30	39	4	Complete	1	1	0	0	0	0	0	1	0	0
390	Female	84	60601	Yes	Medicare-private/HMO/Other	White	No	Unknown	Complete	2019-04-19	4/23/2019	HF	No		126	84	1.1	142	29	2319		No	No diagnosis of DM	No	18.6	105	No	Yes	No					Yes	24	35	42	4	Complete	1	1	0	0	0	0	0	1	0	0
391	Female	90	60134	Yes	Medicare-private/HMO/Other	White	No	Unknown	Complete	2019-04-19	4/24/2019	HF	No		142	131	0.5	137	17		2979	No	T2DM	Yes	32.4	201	No	Yes	No					Yes	35	37	47	4	Complete	1	1	0	0	0	0	0	1	0	0
392	Female	56	60101	Yes	Medicaid (Title 19)	Black or African American	No	Unknown	Complete	2019-04-19	4/26/2019	HF	No		189	89	1.08	141	15	220		No	T2DM	Yes	56.1	327	No	Yes	No					No	67	19	20	3	Complete	1	1	0	1	0	0	1	0	0	0
393	Male	50	60445	Yes	Medicaid (Title 19)	White	No	Unknown	Complete	2019-04-20	4/26/2019	HF	Yes	2019-05-04	109	103	1.92	140	28	840		No	T2DM	No	34.7	255	No	Yes	No					Yes	15	44	43	3	Complete	1	0	1	1	0	0	0	1	0	0
394	Male	81	60564	Yes	Medicare-private/HMO/Other	White	No	Unknown	Complete	2019-04-19	4/22/2019	HF	No		105	71	1.1	139	27		29264	Yes	No diagnosis of DM	No	17.2	113	No	Yes	No					Yes	13	40	47	4	Complete	1	0	1	0	0	0	0	1	0	0
395	Female	86	60188	Yes	Medicare-private/HMO/Other	White	No	Unknown	Complete	2019-04-20	4/29/2019	HF	No		166	104	1.5	146	27		3919	No	T2DM	Yes	30.8	163	No	Yes	No					No	46	34	40	4	Complete	1	1	0	0	0	0	0	1	0	0
396	Male	49	60649	Yes	Medicare (Title 18)	Black or African American	No	Unknown	Complete	2019-04-22	4/30/2019	HF	Yes	2019-05-18	141	86	1.02	141	9	17		No	No diagnosis of DM	Yes	56.01	368	No	Yes	No					No	68	20	22	1	Complete	1	0	1	0	0	1	1	0	0	0
397	Male	78	60622	Yes	Medicare (Title 18)	White	No	Unknown	Complete	2019-04-22	5/3/2019	HF	No		150	64	1.05	138	41	560		No	No diagnosis of DM	No	21	155	No	Yes	Yes	PCP	5/6/2019	In Person		No	56	26	38	4	Complete	1	0	1	0	0	1	0	1	0	0
398	Female	59	60064	Yes	Medicare (Title 18)	White	Yes	Unknown	Complete	2019-04-22	4/25/2019	HF	Yes	2019-05-08	200	86	4.93	135	55	4185		No	T2DM	Yes	23.95	118	No	Yes	No					No	60	33	28	1	Complete	1	1	0	0	0	1	0	1	0	1
399	Female	88	60189	Yes	Medicare-private/HMO/Other	White	No	Unknown	Complete	2019-04-22	4/27/2019	HF	Yes	2019-05-01	133	42	2.6	140	55		3589	No	T2DM	Yes	40.4	219	No	Yes	No					No	65	38	44	4	Complete	1	1	0	0	0	0	0	1	0	0
400	Male	37	60561	Yes	VA/CHAMPVA/Tricare	White	No	Unknown	Complete	2019-04-22	5/22/2019	HF	No		120	115	0.46	119	8	1162		No	No diagnosis of DM	Yes	31.1	181	Yes	Yes	No					Yes	28	33	36	4	Complete	1	0	1	0	0	0	0	1	0	0
401	Male	82	60031	Yes	Medicare-private/HMO/Other	White	No	Unknown	Complete	2019-04-22	4/26/2019	HF	Yes	2019-05-09	119	64	3.19	136	102	2541		Yes	T2DM	Yes	28.1	190	Yes	Yes	No					Yes	32	47	62	4	Complete	1	0	1	0	0	0	0	1	0	0
402	Male	58	60610	Yes	Private/HMO/Other	White	No	Unknown	Complete	2019-04-23	4/25/2019	HF	No		155	76	0.93	138	17			No	T2DM	Yes	32.9	225	No	Yes	No					Yes	31	24	26	4	Complete	1	0	1	0	1	0	0	1	0	0
403	Female	93	60148	Yes	Medicare-private/HMO/Other	White	No	Unknown	Complete	2019-04-22	4/25/2019	HF	No		93	66	1.5	130	32		13875	No	No diagnosis of DM	Yes	26.9	147	No	Yes	No					No	70	47	56	4	Complete	1	1	0	0	0	0	0	1	0	0
404	Male	80	60018	Yes	Medicare (Title 18)	Asian (Asian Indian, Chinese, Filipino, Japanese, Korean, Vietnamese, other Asian)	Yes	Unknown	Complete	2019-04-23	4/27/2019	HF	No		136	67	1.8	138	34	1005		No	T2DM	Yes	24	127	No	Yes	No					No	57	34	42	3	Complete	1	0	1	0	0	1	0	0	1	1
405	Female	93	60103	Yes	Medicare-private/HMO/Other	White	No	Unknown	Complete	2019-04-22	4/25/2019	HF	No		154	70	1.8	144	56		3110	Yes	No diagnosis of DM	Yes	29.9	148	No	Yes	Yes	Cardiology	5/1/2019	In Person		No	59	32	45	4	Complete	1	1	0	0	0	0	0	1	0	0
406	Male	50	60119	Yes	Private/HMO/Other	White	No	Unknown	Complete	2019-04-20	4/24/2019	HF	No		122	60	1	140	19		3435	No	No diagnosis of DM	No	32	241	No	Yes	Yes	Cardiology	4/30/2019	In Person		Yes	15	23	31	4	Complete	1	0	1	0	1	0	0	1	0	0
407	Female	83	60188	Yes	Medicare-private/HMO/Other	White	No	Unknown	Complete	2019-04-22	4/27/2019	HF	No		164	71	0.6	138	16		2270	No	T2DM	Yes	25.91	137	No	Yes	No					No	65	24	33	4	Complete	1	1	0	0	0	0	0	1	0	0
408	Male	84	60177	Yes	Medicare (Title 18)	White	No	Unknown	Complete	2019-04-23	5/4/2019	HF	No		110	76	3.3	138	102			No	No diagnosis of DM	Yes	37.44	324	No	Yes	No					No	45	47	59	4	Complete	1	0	1	0	0	1	0	1	0	0
409	Female	81	60608	Yes	Medicare-private/HMO/Other	White	No	Unknown	Complete	2019-04-22	4/29/2019	HF	Yes	2019-05-03	98	85	2.08	142	44	930		Yes	No diagnosis of DM	Yes	25.8	160	No	Yes	No					No	54	46	56	2	Complete	1	1	0	0	0	0	0	1	0	0
410	Female	62	60610	Yes	Private/HMO/Other	Black or African American	No	Unknown	Complete	2019-04-23	4/26/2019	HF	Yes	2019-05-18	167	65	1.6	137	28	892		No	T2DM	Yes	21.4	117	No	Yes	No					Yes	40	23	27	4	Complete	1	1	0	0	1	0	1	0	0	0
411	Male	78	60142	Yes	Medicare-private/HMO/Other	White	No	Unknown	Complete	2019-04-22	4/26/2019	HF	No		135	75	1.8	143	35		8233	Yes	T2DM	Yes	29.7	201	No	Yes	Yes	Cardiology	5/1/2019	In Person		Yes	27	32	41	4	Complete	1	0	1	0	0	0	0	1	0	0
412	Male	45	60085	Yes	Private/HMO/Other	Black or African American	No	Unknown	Complete	2019-04-23	4/25/2019	HF	No		160	73	4.54	141	48	519		No	T2DM	Yes	33.4	267	No	Yes	No					No	57	26	24	1	Complete	1	0	1	0	1	0	1	0	0	0
413	Male	83	60047	Yes	Medicare-private/HMO/Other	White	No	Unknown	Complete	2019-04-24	5/4/2019	HF	Yes	2019-05-17	107	56	3.68	127	121	1934		No	No diagnosis of DM	No	30.94	225	No	Yes	No					No	47	55	68	4	Complete	1	0	1	0	0	0	0	1	0	0
414	Male	48	60107	No		White	Yes	Unknown	Complete	2019-04-24	4/27/2019	HF	No		147	84	7.3	132	32		65213	No	T2DM	Yes	25.85	145	No	Yes	No					No	46	35	32	4	Complete	0	0	1	0	0	0	0	1	0	1
415	Male	81	60123	Yes	Medicare-private/HMO/Other	White	No	Unknown	Complete	2019-04-23	4/26/2019	HF	No		159	54	2	138	38		1800	No	T2DM	Yes	24.8	149	No	Yes	Yes	PCP	5/3/2019	In Person		No	55	33	38	3	Complete	1	0	1	0	0	0	0	1	0	0
416	Female	88	60134	Yes	Medicare-private/HMO/Other	White	No	Unknown	Complete	2019-04-24	4/27/2019	HF	Yes	2019-05-06	201	61	1.9	143	68		14922	No	No diagnosis of DM	Yes	19.5	110	No	Yes	No					No	59	27	33	4	Complete	1	1	0	0	0	0	0	1	0	0
417	Female	93	60637	Yes	Medicare (Title 18)	Black or African American	No	Unknown	Complete	2019-04-23	5/3/2019	HF	No		211	88	1.63	135	25	1612		No	T2DM	Yes	21	114	No	Yes	Yes	Cardiology	5/7/2019	In Person		Yes	34	35	31	1	Complete	1	1	0	0	0	1	1	0	0	0
418	Male	79	60174	Yes	Medicare-private/HMO/Other	White	No	Unknown	Complete	2019-04-23	4/27/2019	HF	No		117	77	1.9	144	44		4119	No	No diagnosis of DM	Yes	28.76	183	No	Yes	Yes	Cardiology	5/2/2019	In Person		Yes	32	36	45	4	Complete	1	0	1	0	0	0	0	1	0	0
419	Male	71	60056	Yes	Medicare-private/HMO/Other	Asian (Asian Indian, Chinese, Filipino, Japanese, Korean, Vietnamese, other Asian)	No	Unknown	Complete	2019-04-24	4/27/2019	HF	No		169	64	1.36	135	23	143		No	T2DM	Yes	41.7	291	No	Yes	No					No	77	23	34	4	Complete	1	0	1	0	0	0	0	0	1	0
420	Female	72	60077	Yes	Medicare (Title 18)	White	No	Unknown	Complete	2019-04-24	5/6/2019	HF	No		109	61	1.51	135	33	106		No	T2DM	No	44.1	257	Yes	No	No					No	74	37	47	3	Complete	1	1	0	0	0	1	0	1	0	0
421	Female	61	60610	Yes	Medicare (Title 18)	Black or African American	No	Unknown	Complete	2019-04-23	5/1/2019	HF	Yes	2019-05-11	181	66	2.41	141	38	56		No	T2DM	Yes	51.9	293	No	Yes	Yes	PCP	5/6/2019	In Person		No	63	35	24	4	Complete	1	1	0	0	0	1	1	0	0	0
422	Male	84	60438	Yes	Medicare (Title 18)	Black or African American	No	Unknown	Complete	2019-04-24	4/28/2019	HF	No		154	107	3.63	143	88	787		Yes	T2DM	Yes	25.4	162	No	Yes	No					No	54	44	53	2	Complete	1	0	1	0	0	1	1	0	0	0
423	Female	34	60064	Yes	Medicare (Title 18)	Black or African American	No	Unknown	Complete	2019-04-25	5/3/2019	HF	No		150	89	1.77	138	49	813		No	No diagnosis of DM	Yes	101	570	Yes	Yes	No					No	56	17	27	1	Complete	1	1	0	0	0	1	1	0	0	0
424	Male	28	60624	Yes	Medicaid (Title 19)	Black or African American	No	Unknown	Complete	2019-04-25	6/11/2019	HF	Yes	2019-06-25	80	89	1.31	131	36	657		No	No diagnosis of DM	No	38.8	286	Yes	Yes	No					Yes	11	31	38	1	Complete	1	0	1	1	0	0	1	0	0	0
425	Male	59	60660	Yes	Private/HMO/Other	Black or African American	No	Unknown	Complete	2019-04-25	4/26/2019	HF	No		166	72	1.4	142	12	80		No	No diagnosis of DM	Yes	33	236	No	Yes	No					No	41	17	21	2	Complete	1	0	1	0	1	0	1	0	0	0
426	Male	70	60177	Yes	Medicare (Title 18)	White	No	Unknown	Complete	2019-04-25	4/28/2019	HF	No		143	111	0.9	141	24		1076	No	T2DM	Yes	36.3	225	No	Yes	Yes	PCP	5/1/2019	In Person		Yes	25	29	43	4	Complete	1	0	1	0	0	1	0	1	0	0
427	Female	73	60187	Yes	Medicare (Title 18)	White	No	Unknown	Complete	2019-04-25	5/2/2019	HF	No		112	81	2.5	138	70			No	T2DM	Yes	33.59	208	No	Yes	Yes	Cardiology	5/8/2019	In Person		No	55	42	52	4	Complete	1	1	0	0	0	1	0	1	0	0
428	Male	66	60008	Yes	Medicare (Title 18)	Undetermined	No	Unknown	Complete	2019-04-25	4/30/2019	HF	No		160	60	1.49	137	36	299		No	T2DM	Yes	33.2	212	No	Yes	No					Yes	22	29	32	3	Complete	1	0	1	0	0	1	0	0	0	0
429	Female	64	60435	Yes	Medicare (Title 18)	Black or African American	No	Unknown	Complete	2019-04-25	4/29/2019	HF	No		187	88	1.03	142	12	18		No	T2DM	Yes	42.1	261	No	Yes	No					No	68	21	23	2	Complete	1	1	0	0	0	1	1	0	0	0
430	Female	62	60631	Yes	Private/HMO/Other	White	No	Unknown	Complete	2019-04-25	5/1/2019	HF	No		165	62	0.7	140	18	102		No	No diagnosis of DM	Yes	34.5	214	No	Yes	No					No	65	15	27	4	Complete	1	1	0	0	1	0	0	1	0	0
431	Male	45	60636	Yes	Medicare (Title 18)	Black or African American	No	Unknown	Complete	2019-04-25	5/7/2019	HF	No		114	124	20.78	138	94	3622		No	No diagnosis of DM	Yes	23.6	151	No	Yes	No					Yes	12	44	51	1	Complete	1	0	1	0	0	1	1	0	0	0
432	Female	79	60178	Yes	Medicare-private/HMO/Other	White	No	Unknown	Complete	2019-04-24	4/28/2019	HF	No		126	115	0.96	143	20	512		Yes	No diagnosis of DM	Yes	22.2	142	No	Yes	No					No	54	38	49	4	Complete	1	1	0	0	0	0	0	1	0	0
433	Male	83	60060	Yes	Medicare-private/HMO/Other	White	No	Unknown	Complete	2019-04-24	5/2/2019	HF	No		126	100	0.79	140	19	938		No	No diagnosis of DM	Yes	26.3	216	No	Yes	No					Yes	20	35	45	4	Complete	1	0	1	0	0	0	0	1	0	0
434	Female	96	60134	Yes	Medicare-private/HMO/Other	White	No	Unknown	Complete	2019-04-25	4/30/2019	HF	No		120	108	1.5	135	35		9444	No	No diagnosis of DM	Yes	18.2	90	No	Yes	No					No	60	47	56	4	Complete	1	1	0	0	0	0	0	1	0	0
435	Female	61	60616	Yes	Medicare (Title 18)	Black or African American	No	Unknown	Complete	2019-04-25	4/28/2019	HF	No		189	89	0.73	141	16	48		No	T2DM	Yes	53.9	344	No	Yes	No					No	69	18	23	2	Complete	1	1	0	0	0	1	1	0	0	0
436	Female	54	60505	Yes	Medicaid (Title 19)	White	No	Unknown	Complete	2019-04-26	4/30/2019	HF	No		163	88	0.6	137	15		4144	Yes	No diagnosis of DM	Yes	49.6	280	No	Yes	Yes	PCP	5/7/2019	In Person		No	60	16	30	2	Complete	1	1	0	1	0	0	0	1	0	0
437	Male	66	60185	Yes	Medicare (Title 18)	White	No	Unknown	Complete	2019-04-25	5/2/2019	HF	Yes	2019-05-07	106	95	1.5	136	24		19526	No	No diagnosis of DM	Yes	22.8	159	No	Yes	Yes	Cardiology	5/7/2019	In Person		Yes	10	40	47	4	Complete	1	0	1	0	0	1	0	1	0	0
438	Male	65	60119	Yes	Medicare-private/HMO/Other	White	No	Unknown	Complete	2019-04-26	6/4/2019	HF	No		145	75	6.76	133	126			No	No diagnosis of DM	Yes	24	172	Yes	No	No					Yes	20	41	54	4	Complete	1	0	1	0	0	0	0	1	0	0
439	Female	74	60420	Yes	Medicare (Title 18)	White	No	Unknown	Complete	2019-04-26	5/2/2019	HF	No		145	63	2.36	144	57	377		No	T2DM	Yes	46.5	238	No	Yes	Yes	Cardiology	5/6/2019	In Person		No	62	30	40	2	Complete	1	1	0	0	0	1	0	1	0	0
440	Female	84	60123	Yes	Medicare-private/HMO/Other	White	No	Unknown	Complete	2019-04-25	4/28/2019	HF	No		210	78	1	132	24		1138	No	No diagnosis of DM	Yes	28.5	161	No	Yes	No					No	57	29	29	3	Complete	1	1	0	0	0	0	0	1	0	0
441	Female	78	60188	Yes	Medicare-private/HMO/Other	Undetermined	No	Unknown	Complete	2019-04-26	5/4/2019	HF	No		124	92	1	139	18		2751	No	T2DM	Yes	23	134	Yes	Yes	No					No	68	36	41	4	Complete	1	1	0	0	0	0	0	0	0	0
442	Male	75	60564	Yes	Medicare-private/HMO/Other	Asian (Asian Indian, Chinese, Filipino, Japanese, Korean, Vietnamese, other Asian)	No	Unknown	Complete	2019-04-25	5/5/2019	HF	No		138	77	2	126	39		1640	No	T2DM	Yes	21.7	151	No	Yes	Yes	Cardiology	5/10/2019	In Person		No	66	41	43	4	Complete	1	0	1	0	0	0	0	0	1	0
443	Male	81	60191	Yes	Medicare-private/HMO/Other	White	No	Unknown	Complete	2019-04-25	4/29/2019	HF	No		114	84	0.7	138	15		16915	No	No diagnosis of DM	Yes	25.4	187	No	Yes	Yes	Cardiology	5/3/2019	In Person		Yes	37	36	43	3	Complete	1	0	1	0	0	0	0	1	0	0
444	Female	73	60610	Yes	Medicare (Title 18)	White	No	Unknown	Complete	2019-04-26	5/9/2019	HF	No		146	70	0.83	142	21	637		No	No diagnosis of DM	Yes	46.3	270	Yes	Yes	No					No	45	23	35	4	Complete	1	1	0	0	0	1	0	1	0	0
445	Male	75	60148	Yes	Medicare (Title 18)	White	No	Unknown	Complete	2019-04-26	4/29/2019	HF	Yes	2019-05-17	167	91	1.5	136	24		2626	Yes	No diagnosis of DM	Yes	26.7	186	No	Yes	No					No	44	30	40	4	Complete	1	0	1	0	0	1	0	1	0	0
446	Female	92	60614	Yes	Medicare-private/HMO/Other	White	No	Unknown	Complete	2019-04-25	5/2/2019	HF	No		141	63	1.98	137	55	1104		No	No diagnosis of DM	Yes	29.8	168	No	Yes	No					No	64	45	46	4	Complete	1	1	0	0	0	0	0	1	0	0
447	Female	88	60531	Yes	Medicare-private/HMO/Other	White	No	Unknown	Complete	2019-04-26	4/30/2019	HF	No		121	93	1.86	143	31	5000		No	No diagnosis of DM	Yes	20.9	107	No	Yes	No					Yes	25	40	47	3	Complete	1	1	0	0	0	0	0	1	0	0
448	Male	83	60099	Yes	Medicare-private/HMO/Other	White	No	Unknown	Complete	2019-04-26	4/29/2019	HF	No		151	101	1.45	144	32	435		No	No diagnosis of DM	Yes	37.9	264	No	Yes	Yes	PCP	5/6/2019	In Person		No	59	38	43	2	Complete	1	0	1	0	0	0	0	1	0	0
449	Male	66	60543	Yes	Medicare-private/HMO/Other	White	No	Unknown	Complete	2019-04-26	5/1/2019	HF	No		150	92	0.6	143	6		1309	No	No diagnosis of DM	Yes	32.3	225	No	Yes	Yes	Cardiology	5/6/2019	In Person		No	71	22	30	4	Complete	1	0	1	0	0	0	0	1	0	0
450	Female	84	60145	Yes	Medicare (Title 18)	White	No	Unknown	Complete	2019-04-26	5/2/2019	HF	Yes	2019-05-04	101	61	1.5	146	31	1450		No	T2DM	No	26.8	166	No	Yes	No					No	61	40	47	3	Complete	1	1	0	0	0	1	0	1	0	0
451	Female	58	60614	Yes	Medicaid (Title 19)	Black or African American	No	Unknown	Complete	2019-04-27	5/6/2019	HF	Yes	2019-05-09	168	82	3.33	137	75	247		No	T2DM	Yes	33.1	205	No	Yes	Yes	PCP	5/9/2019	In Person		No	72	30	34	4	Complete	1	1	0	1	0	0	1	0	0	0
452	Female	81	60620	Yes	Medicare-private/HMO/Other	Black or African American	No	Unknown	Complete	2019-04-27	5/5/2019	HF	No		217	94	1.69	143	43	399		No	T2DM	Yes	40.6	244	No	Yes	No					No	62	30	31	1	Complete	1	1	0	0	0	0	1	0	0	0
453	Female	63	60619	Yes	Medicaid (Title 19)	Black or African American	No	Unknown	Complete	2019-04-27	5/2/2019	HF	No		155	110	0.84	144	22	1580		Yes	No diagnosis of DM	No	15.3	81	No	Yes	Yes	Cardiology	5/9/2019	In Person		Yes	17	24	37	1	Complete	1	1	0	1	0	0	1	0	0	0
454	Male	72	60068	Yes	Medicare (Title 18)	White	No	Unknown	Complete	2019-04-27	5/9/2019	HF	No		119	69	1.2	136	17	1701		No	T2DM	Yes	28.2	214	Yes	Yes	Yes	Cardiology	5/16/2019	In Person		Yes	35	34	41	4	Complete	1	0	1	0	0	1	0	1	0	0
455	Male	53	61068	Yes	Private/HMO/Other	White	No	Unknown	Complete	2019-04-26	4/29/2019	HF	Yes	2019-05-24	175	69	3.87	144	47	574		No	T2DM	Yes	39.7	301	No	Yes	Yes	Cardiology	5/6/2019	In Person		No	52	26	28	2	Complete	1	0	1	0	1	0	0	1	0	0
456	Female	88	60174	Yes	Medicare-private/HMO/Other	White	No	Unknown	Complete	2019-04-26	4/30/2019	HF	No		156	88	0.6	140	16		2191	No	No diagnosis of DM	Yes	33.3	194	No	Yes	Yes	PCP	5/6/2019	In Person		No	50	27	36	4	Complete	1	1	0	0	0	0	0	1	0	0
457	Male	70	60133	Yes	Medicare (Title 18)	White	No	Unknown	Complete	2019-04-26	5/2/2019	HF	No		141	102	1.3	139	13		6613	Yes	T2DM	Yes	43.3	319	No	Yes	Yes	PCP	5/7/2019	In Person		No	59	32	41	4	Complete	1	0	1	0	0	1	0	1	0	0
458	Male	69	60610	Yes	Medicare (Title 18)	Black or African American	No	Unknown	Complete	2019-04-28	5/4/2019	HF	No		116	69	10.63	133	56	591		Yes	T2DM	Yes	38.4	260	No	Yes	No					No	66	45	45	4	Complete	1	0	1	0	0	1	1	0	0	0
459	Female	84	60004	Yes	Medicare-private/HMO/Other	White	No	Unknown	Complete	2019-04-28	5/9/2019	HF	No		128	70	2.73	128	71	4985		No	No diagnosis of DM	Yes	23	126	No	Yes	No					Yes	18	48	54	4	Complete	1	1	0	0	0	0	0	1	0	0
460	Female	38	60707	Yes	Medicare (Title 18)	Undetermined	No	Unknown	Complete	2019-04-27	5/2/2019	HF	No		84	72	1.7	139	62	192		No	No diagnosis of DM	No	47	257	Yes	Yes	Yes	Cardiology	5/7/2019	In Person		Yes	19	32	43	3	Complete	1	1	0	0	0	1	0	0	0	0
461	Male	82	60517	Yes	Medicare-private/HMO/Other	White	No	Unknown	Complete	2019-04-26	4/30/2019	HF	No		102	74	1.4	141	38		10016	No	No diagnosis of DM	Yes	29.1	212	No	Yes	Yes	Cardiology	5/7/2019	In Person		Yes	28	38	47	4	Complete	1	0	1	0	0	0	0	1	0	0
462	Female	87	60115	Yes	Medicare (Title 18)	White	No	Unknown	Complete	2019-04-28	5/1/2019	HF	No		142	69	0.75	129	14	1740		No	No diagnosis of DM	Yes	21.46	129	No	Yes	No					No	52	33	39	1	Complete	1	1	0	0	0	1	0	1	0	0
463	Female	93	60045	Yes	Medicare-private/HMO/Other	White	No	Unknown	Complete	2019-04-27	4/30/2019	HF	No		182	97	0.93	142	23	461		No	No diagnosis of DM	Yes	27.5	136	No	Yes	No					Yes	35	34	38	4	Complete	1	1	0	0	0	0	0	1	0	0
464	Female	87	60611	Yes	Medicare-private/HMO/Other	White	No	Unknown	Complete	2019-04-28	5/2/2019	HF	No		155	55	0.62	138	23	650		No	No diagnosis of DM	Yes	13.2	63	No	Yes	Yes	PCP	5/6/2019	In Person		No	76	26	36	4	Complete	1	1	0	0	0	0	0	1	0	0
465	Female	78	60190	Yes	Medicare-private/HMO/Other	White	No	Unknown	Complete	2019-04-29	5/7/2019	HF	No		127	90	1.9	144	25		17702	No	No diagnosis of DM	Yes	30.5	141	No	Yes	No					Yes	25	37	43	4	Complete	1	1	0	0	0	0	0	1	0	0
466	Female	87	60103	Yes	Medicare-private/HMO/Other	White	No	Unknown	Complete	2019-04-28	5/2/2019	HF	Yes	2019-06-02	157	74	1.7	142	43		1854	Yes	No diagnosis of DM	Yes	35.1	186	No	Yes	Yes	Cardiology	5/9/2019	In Person		No	60	30	41	4	Complete	1	1	0	0	0	0	0	1	0	0
467	Female	81	60626	Yes	Medicare (Title 18)	Black or African American	No	Unknown	Complete	2019-04-29	5/6/2019	HF	No		187	78	1.88	140	47	729		Yes	T2DM	Yes	41.7	228	No	Yes	No					No	77	27	33	1	Complete	1	1	0	0	0	1	1	0	0	0
468	Male	85	60712	Yes	Medicare-private/HMO/Other	Undetermined	No	Unknown	Complete	2019-04-29	5/4/2019	HF	No		169	61	2.63	138	76	310		No	T2DM	Yes	41.2	279	No	Yes	Yes	PCP	5/8/2019	In Person		No	66	34	44	4	Complete	1	0	1	0	0	0	0	0	0	0
469	Female	77	68124	Yes	Medicare (Title 18)	White	No	Unknown	Complete	2019-04-29	5/1/2019	HF	No		136	60	1.95	144	43	625		Yes	No diagnosis of DM	Yes	31.3	150	No	Yes	No					No	50	40	43	4	Complete	1	1	0	0	0	1	0	1	0	0
470	Male	81	60044	Yes	Private/HMO/Other	Asian (Asian Indian, Chinese, Filipino, Japanese, Korean, Vietnamese, other Asian)	No	Unknown	Complete	2019-04-28	5/2/2019	HF	No		92	81	1.49	138	44	3178		No	No diagnosis of DM	Yes	22.6	144	No	Yes	No					Yes	34	50	53	4	Complete	1	0	1	0	1	0	0	0	1	0
471	Male	80	61550	Yes	Medicare-private/HMO/Other	White	No	Unknown	Complete	2019-04-29	5/10/2019	HF	No		117	111	1.69	130	31	816		Yes	No diagnosis of DM	Yes	25.6	189	Yes	Yes	Yes	Cardiology	5/13/2019	In Person		Yes	25	47	59	4	Complete	1	0	1	0	0	0	0	1	0	0
472	Male	57	60545	Yes	Medicare (Title 18)	White	No	Unknown	Complete	2019-04-29	5/5/2019	HF	No		119	101	0.9	137	7	774		Yes	No diagnosis of DM	Yes	40	295	No	Yes	No					No	50	30	40	4	Complete	1	0	1	0	0	1	0	1	0	0
473	Female	91	60112	Yes	Medicare (Title 18)	White	No	Unknown	Complete	2019-04-29	5/9/2019	HF	Yes	2019-06-04	130	87	1.47	141	47	1230		No	No diagnosis of DM	Yes	43.4	245	No	Yes	No					No	47	43	49	4	Complete	1	1	0	0	0	1	0	1	0	0
474	Male	57	60185	Yes	Medicare (Title 18)	White	No	Unknown	Complete	2019-04-29	5/8/2019	HF	Yes	2019-05-11	156	82	2.4	144	62		31017	No	T2DM	Yes	30	203	No	Yes	No					No	67	25	35	4	Complete	1	0	1	0	0	1	0	1	0	0
475	Female	82	60139	Yes	Medicare (Title 18)	White	No	Unknown	Complete	2019-04-30	5/9/2019	HF	No		149	79	0.99	143	24	1015		No	No diagnosis of DM	Yes	34.8	203	No	Yes	No					No	63	31	37	3	Complete	1	1	0	0	0	1	0	1	0	0
476	Female	70	60112	Yes	Medicaid (Title 19)	White	Yes	Unknown	Complete	2019-04-29	5/4/2019	HF	No		131	60	2.05	139	59	620		No	T2DM	Yes	30.9	143	No	Yes	No					No	65	34	42	4	Complete	1	1	0	1	0	0	0	1	0	1
477	Male	66	49120	Yes	Medicare-private/HMO/Other	White	No	Unknown	Complete	2019-04-30	5/15/2019	HF	No		108	90	1.9	135	46	2410		Yes	T2DM	Yes	31	222	No	Yes	No					Yes	27	40	52	0	Complete	1	0	1	0	0	0	0	1	0	0
478	Female	72	60608	Yes	Medicare (Title 18)	Undetermined	Yes	Unknown	Complete	2019-04-30	5/10/2019	HF	No		202	68	2.08	143	56	863		No	T2DM	Yes	40.6	201	No	Yes	Yes	Cardiology	5/16/2019	In Person		No	51	26	29	2	Complete	1	1	0	0	0	1	0	0	0	1
479	Male	78	60555	Yes	Medicare (Title 18)	White	No	Unknown	Complete	2019-04-30	5/5/2019	HF	No		121	52	1.7	140	49		3524	Yes	No diagnosis of DM	Yes	29	180	No	No	No					No	50	32	45	4	Complete	1	0	1	0	0	1	0	1	0	0
480	Male	70	60178	Yes	Medicare (Title 18)	White	No	Unknown	Complete	2019-04-30	5/3/2019	HF	Yes	2019-05-22	116	72	2.7	140	50	2150		Yes	T2DM	Yes	26.3	205	No	Yes	No					No	45	39	48	4	Complete	1	0	1	0	0	1	0	1	0	0
481	Male	48	60612	Yes	Medicare (Title 18)	Black or African American	No	Unknown	Complete	2019-04-30	6/24/2019	HF	No		122	87	8.08	140	32	4569		No	T2DM	Yes	34.6	255	Yes	Yes	No					Yes	8	37	32	1	Complete	1	0	1	0	0	1	1	0	0	0
482	Male	39	60073	Yes	Medicaid (Title 19)	Black or African American	No	Unknown	Complete	2019-04-29	5/1/2019	HF	No		217	107	1.02	140	10	576		No	No diagnosis of DM	Yes	30.3	205	No	Yes	Yes	PCP	5/6/2019	In Person		Yes	32	17	16	4	Complete	1	0	1	1	0	0	1	0	0	0
483	Male	75	60188	Yes	Medicare-private/HMO/Other	White	No	Unknown	Complete	2019-04-30	5/3/2019	HF	Yes	2019-05-15	114	63	2	141	42		21284	No	No diagnosis of DM	Yes	30.9	186	No	Yes	Yes	Cardiology	5/8/2019	In Person		No	51	37	45	4	Complete	1	0	1	0	0	0	0	1	0	0
484	Female	58	60608	Yes	Medicare-private/HMO/Other	Black or African American	No	Unknown	Complete	2019-04-29	5/6/2019	HF	No		105	91	1.67	136	25	16		No	T2DM	Yes	42.7	241	No	Yes	No					No	68	36	40	2	Complete	1	1	0	0	0	0	1	0	0	0
485	Male	63	60623	Yes	Medicare-private/HMO/Other	Undetermined	Yes	Unknown	Complete	2019-05-01	5/5/2019	HF	No		94	83	1.31	135	29	703		No	T2DM	Yes	52.5	325	No	Yes	No					Yes	23	37	45	1	Complete	1	0	1	0	0	0	0	0	0	1
486	Male	58	60135	Yes	Private/HMO/Other	White	No	Unknown	Complete	2019-04-30	5/3/2019	HF	No		137	58	1.31	138	32	325		No	No diagnosis of DM	No	45.7	328	No	Yes	No					Yes	19	25	34	3	Complete	1	0	1	0	1	0	0	1	0	0
487	Male	88	60611	Yes	Medicare-private/HMO/Other	White	No	Unknown	Complete	2019-05-01	5/3/2019	HF	No		143	86	1.5	144	26	67		No	No diagnosis of DM	No	31.3	244	No	Yes	No					No	71	34	40	4	Complete	1	0	1	0	0	0	0	1	0	0
488	Male	58	60661	Yes	Private/HMO/Other	White	No	Unknown	Complete	2019-05-01	5/22/2019	HF	No		91	123	1.33	139	22	869		No	No diagnosis of DM	No	25.8	185	Yes	Yes	No					Yes	18	39	47	4	Complete	1	0	1	0	1	0	0	1	0	0
489	Male	77	60510	Yes	Medicare-private/HMO/Other	White	No	Unknown	Complete	2019-04-30	5/4/2019	HF	No		121	61	2.1	138	53		17012	No	T2DM	Yes	32	223	No	Yes	Yes	PCP	05-010-2019	In Person		No	55	37	45	4	Complete	1	0	1	0	0	0	0	1	0	0
490	Female	77	60628	Yes	Medicare-private/HMO/Other	Black or African American	No	Unknown	Complete	2019-05-01	5/6/2019	HF	Yes	2019-05-20	170	70	1	141	19	1054		No	T2DM	Yes	22.7	124	No	Yes	Yes	PCP	5/9/2019	In Person		No	59	23	25	1	Complete	1	1	0	0	0	0	1	0	0	0
491	Female	88	60513	Yes	Medicare (Title 18)	White	No	Unknown	Complete	2019-04-29	5/2/2019	HF	Yes	2019-05-13	133	75	1.7	142	40		1739	No	No diagnosis of DM	Yes	36.8	228	No	Yes	No					No	64	34	43	4	Complete	1	1	0	0	0	1	0	1	0	0
492	Male	61	61021	Yes	Medicare (Title 18)	White	No	Unknown	Complete	2019-04-30	5/8/2019	HF	Yes	2019-05-18	105	105	1	136	31		4120	Yes	No diagnosis of DM	Yes	39	264	No	Yes	No					No	55	38	54	3	Complete	1	0	1	0	0	1	0	1	0	0
493	Female	63	60640	Yes	Medicare (Title 18)	Black or African American	No	Unknown	Complete	2019-05-01	5/15/2019	HF	No		189	97	5.46	136	48	4306		No	T2DM	Yes	25.2	125	Yes	Yes	No					No	43	36	33	2	Complete	1	1	0	0	0	1	1	0	0	0
494	Male	82	60178	Yes	Medicare-private/HMO/Other	White	No	Unknown	Complete	2019-05-02	5/3/2019	HF	No		119	67	1.98	136	38	55.3		Yes	T2DM	Yes	36.3	260	No	Yes	Yes	Cardiology	5/6/2019	In Person		No	56	48	49	4	Complete	1	0	1	0	0	0	0	1	0	0
495	Male	50	60614	Yes	Medicaid (Title 19)	White	No	Unknown	Complete	2019-05-02	6/11/2019	HF	Yes	2019-06-16	110	81	1.52	123	53	38		Yes	No diagnosis of DM	Yes	44.1	265	Yes	Yes	No					No	45	37	47	4	Complete	1	0	1	1	0	0	0	1	0	0
497	Male	63	60618	No		Black or African American	No	Unknown	Complete	2019-05-01	5/9/2019	HF	No		94	73	1.2	141	14	738		Yes	T2DM	Yes	39.3	282	No	Yes	No					Yes	10	34	39	4	Complete	0	0	1	0	0	0	1	0	0	0
498	Male	96	60137	Yes	Medicare-private/HMO/Other	White	No	Unknown	Complete	2019-04-30	5/8/2019	HF	No		117	92	1	142	22		6268	No	No diagnosis of DM	Yes	28.03	163	No	Yes	Yes	Cardiology	5/13/2019	In Person		No	60	43	50	4	Complete	1	0	1	0	0	0	0	1	0	0
499	Male	73	60133	Yes	Medicare (Title 18)	Asian (Asian Indian, Chinese, Filipino, Japanese, Korean, Vietnamese, other Asian)	No	Unknown	Complete	2019-05-02	5/6/2019	HF	Yes	2019-05-17	133	98	1.5	135	47		7027	No	T2DM	Yes	31.1	170	No	Yes	Yes	Cardiology	5/13/2019	In Person		Yes	30	36	48	4	Complete	1	0	1	0	0	1	0	0	1	0
500	Male	84	60613	Yes	Medicare-private/HMO/Other	White	No	Unknown	Complete	2019-05-02	5/9/2019	HF	No		111	71	1.38	134	29	237		Yes	No diagnosis of DM	Yes	31.8	209	No	Yes	No					No	50	39	47	4	Complete	1	0	1	0	0	0	0	1	0	0
501	Female	86	60629	Yes	Medicare (Title 18)	White	No	Unknown	Complete	2019-05-22	5/25/2019	HF	Yes	2019-06-02	134	89	1.12	137	21	184		No	T2DM	Yes	33.06	190	No	Yes	No					No	65	36	43	1	Complete	1	1	0	0	0	1	0	1	0	0
502	Female	87	60175	Yes	Medicare-private/HMO/Other	White	No		Complete	2019-05-02	5/4/2019	HF	No	2019-08-07	111	86	1.7	133	37		35312	No	No diagnosis of DM	No	27.06	157	No	Yes	No					Yes	16	45	51	4	Complete	1	1	0	0	0	0	0	1	0	0
503	Male	94	60610	Yes	Medicare-private/HMO/Other	White	No		Complete	2019-05-04	5/10/2019	HF	No		129	51	2.04	136	63	3350		No	T2DM	Yes	31	155	No	Yes	No					Yes	20	43	53	4	Complete	1	0	1	0	0	0	0	1	0	0
504	Female	75	60628	Yes	Medicare (Title 18)	Black or African American	No		Complete	2019-05-04	5/8/2019	HF	No		121	34	2.26	140	69	339		No	T2DM	Yes	45.43	289	No	Yes	No					No	76	35	43	1	Complete	1	1	0	0	0	1	1	0	0	0
505	Female	81	60616	Yes	Medicare (Title 18)	Black or African American	No		Complete	2019-05-04	5/8/2019	HF	Yes	2019-05-29	156	68	0.66	143	15	338		No	No diagnosis of DM	Yes	42.2	282	No	Yes	No					No	50	23	30	2	Complete	1	1	0	0	0	1	1	0	0	0
506	Female	69	60644	Yes	Medicare (Title 18)	Black or African American	No	Unknown	Complete	2019-05-04	5/8/2019	HF	Yes	2019-05-23	91	74	3.56	140	17	112		No	No diagnosis of DM	No	27.34	171	No	Yes	No					No	63	46	37	1	Complete	1	1	0	0	0	1	1	0	0	0
507	Female	66	60612	Yes	Medicare-private/HMO/Other	Black or African American	No	Unknown	Complete	2019-05-04	5/8/2019	HF	Yes	2019-06-05	107	90	1.37	142	21	155		Yes	No diagnosis of DM	No	41.9	225	No	Yes	No					No	46	35	43	1	Complete	1	1	0	0	0	0	1	0	0	0
508	Male	79	60115	Yes	Medicare (Title 18)	White	No	Unknown	Complete	2019-05-04	5/7/2019	HF	No		157	74	2.73	142	57	4500		No	T2DM	Yes	22	146	Yes	Yes	Yes	Cardiology	5/14/2019	In Person		No	44	32	38	1	Complete	1	0	1	0	0	1	0	1	0	0
509	Female	70	60502	Yes	Medicare-private/HMO/Other	White	No	Unknown	Complete	2019-05-05	5/12/2019	HF	No		132	77	1.6	143	18		1182	No	T2DM	Yes	48.9	285	No	Yes	No					No	56	30	35	4	Complete	1	1	0	0	0	0	0	1	0	0
510	Male	46	60107	No		White	Yes	Unknown	Complete	2019-05-05	5/9/2019	HF	No		145	101	0.9	145	17		1261	No	No diagnosis of DM	Yes	55.65	464	No	Yes	Yes	PCP	5/13/2019	In Person		No	67	21	30	4	Complete	0	0	1	0	0	0	0	1	0	1
511	Female	81	60185	Yes	Medicare-private/HMO/Other	White	No	Unknown	Complete	2019-05-02	5/5/2019	HF	Yes	2019-05-26	151	79	2.4	143	53		30622	Yes	No diagnosis of DM	Yes	15.11	90	No	Yes	Yes	Cardiology	5/9/2019	In Person		Yes	16	33	42	4	Complete	1	1	0	0	0	0	0	1	0	0
512	Male	76	60625	Yes	Medicare (Title 18)	White	No	Unknown	Complete	2019-05-05	5/9/2019	HF	No		116	79	1.64	137	41	237		Yes	No diagnosis of DM	Yes	30.86	209	No	Yes	No					No	51	37	48	3	Complete	1	0	1	0	0	1	0	1	0	0
513	Female	80	60624	Yes	Medicare-private/HMO/Other	Black or African American	No	Unknown	Complete	2019-05-05	5/8/2019	HF	No		192	76	5.52	136	19	628		No	No diagnosis of DM	Yes	26.7	171	No	Yes	No					No	61	39	25	1	Complete	1	1	0	0	0	0	1	0	0	0
514	Male	50	60445	Yes	Medicaid (Title 19)	White	Yes	Unknown	Complete	2019-05-05	5/8/2019		Yes	2019-06-06	102	70	2.1	139	32	627		No	T2DM	No	34.7	245	No	Yes	No					Yes	15	38	39	3	Complete	1	0	1	1	0	0	0	1	0	1
515	Female	43	60622	Yes	Medicare (Title 18)	Black or African American	No	Unknown	Complete	2019-05-05	5/9/2019		No		113	98	1.02	136	22	141		No	T2DM	No	43.51	277	No	Yes	No					Yes	20	31	36	4	Complete	1	1	0	0	0	1	1	0	0	0
516	Male	63	60188	Yes	Private/HMO/Other	White	No	Unknown	Complete	2019-05-05	5/7/2019		Yes	2019-05-14	143	68	0.7	142	12		479	Yes	T2DM	Yes	51.81	361	No	Yes	Yes	Cardiology	5/14/2019	In Person		No	54	22	32	4	Complete	1	0	1	0	1	0	0	1	0	0
517	Female	84	60133	Yes	Medicare (Title 18)	White	No	Unknown	Complete	2019-05-05	5/11/2019	HF	No		106	96	1.2	131	23		10420	No	No diagnosis of DM	Yes	23.82	115	No	Yes	No					No	69	44	53	4	Complete	1	1	0	0	0	1	0	1	0	0
518	Female	86	60134	Yes	Medicare (Title 18)	White	No	Unknown	Complete	2019-05-05	5/10/2019		Yes	2019-05-17	148	60	0.8	141	7	5516		No	No diagnosis of DM	Yes	27.05	157	No	Yes	No					No	78	29	33	4	Complete	1	1	0	0	0	1	0	1	0	0
519	Female	60	46392	Yes	Private/HMO/Other	White	No	Unknown	Complete	2019-05-06	5/11/2019		No		141	103	0.78	142	19	98		No	No diagnosis of DM	No	48.91	234	No	Yes	Yes	Cardiology	5/14/2019	In Person		No	68	27	36	3	Complete	1	1	0	0	1	0	0	1	0	0
520	Female	62	60190	Yes	Private/HMO/Other	White	No	Unknown	Complete	2019-05-06	5/9/2019	HF	Yes	2019-06-04	97	100	1.1	139	22		2207	Yes	T2DM	Yes	26.86	152	No	Yes	No					No	60	39	50	4	Complete	1	1	0	0	1	0	0	1	0	0
521	Male	67	60523	Yes	Medicare-private/HMO/Other	White	No	Unknown	Complete	2019-05-06	5/14/2019	HF	No		184	65	1.26	142	16	384		No	No diagnosis of DM	Yes	30.9	221	No	Yes	Yes	Cardiology	5/16/2019	In Person		No	47	19	23	4	Complete	1	0	1	0	0	0	0	1	0	0
522	Female	78	60139	Yes	Medicare (Title 18)	White	No	Unknown	Complete	2019-05-07	5/10/2019	HF	No		112	102	1.1	141	27		3554	No	No diagnosis of DM	Yes	34.9	222	No	Yes	No					No	45	37	47	3	Complete	1	1	0	0	0	1	0	1	0	0
523	Male	64	60610	Yes	Medicaid (Title 19)	Black or African American	No	Unknown	Complete	2019-05-07	5/11/2019	HF	No		146	86	1.05	143	10	136		No	No diagnosis of DM	Yes	56.4	288	No	Yes	No					No	62	25	30	4	Complete	1	0	1	1	0	0	1	0	0	0
524	Male	76	60073	Yes	Medicare-private/HMO/Other	White	No	Unknown	Complete	2019-05-07	5/11/2019	HF	No		118	78	1	141	26	300		Yes	T2DM	Yes	40.7	292	No	Yes	No					No	50	33	43	4	Complete	1	0	1	0	0	0	0	1	0	0
525	Male	94	60178	Yes	Medicare (Title 18)	Black or African American	No	Unknown	Complete	2019-05-07	5/10/2019	HF	No		128	86	3.03	143	77	1650		No	No diagnosis of DM	Yes	26.22	167	No	Yes	No					Yes	25	49	53	4	Complete	1	0	1	0	0	1	1	0	0	0
526	Female	82	60062	Yes	Medicare-private/HMO/Other	White	No	Unknown	Complete	2019-05-06	5/12/2019	HF	No		179	61	1.32	142	65	1449		No	No diagnosis of DM	Yes	21.93	103	No	Yes	Yes	PCP	5/16/2019	In Person		No	56	24	39	4	Complete	1	1	0	0	0	0	0	1	0	0
527	Male	89	60175	Yes	Medicare-private/HMO/Other	White	No	Unknown	Complete	2019-05-07	5/13/2019	HF	No		151	109	0.7	142	14		985	No	No diagnosis of DM	Yes	26.39	171	No	Yes	Yes	PCP	5/16/2019	In Person		No	60	30	41	4	Complete	1	0	1	0	0	0	0	1	0	0
528	Male	74	60190	Yes	Medicare-private/HMO/Other	White	No	Unknown	Complete	2019-05-06	5/17/2019	HF	Yes	2019-05-30	133	93	2.4	141	57		8790	No	T2DM	Yes	28.13	185	No	Yes	Yes	Cardiology	5/22/2019	In Person		No	51	36	46	4	Complete	1	0	1	0	0	0	0	1	0	0
529	Male	76	21228	Yes	Medicare-private/HMO/Other	White	No	Unknown	Complete	2019-05-04	5/12/2019	HF	No		111	70	1.1	142	18		509	No	No diagnosis of DM	No	28.1	208	No	Yes	No					Yes	35	34	39	4	Complete	1	0	1	0	0	0	0	1	0	0
530	Male	68	61310	Yes	Medicare (Title 18)	White	No	Unknown	Complete	2019-05-07	5/14/2019	HF	Yes	2019-05-23	120	92	0.8	135	19	151		Yes	No diagnosis of DM	Yes	27.4	180	No	Yes	No					Yes	15	31	42	2	Complete	1	0	1	0	0	1	0	1	0	0
531	Male	85	60611	Yes	Private/HMO/Other	White	No	Graduate School	Complete	2019-05-07	5/14/2019	HF	No		145	83	0.9	139	21	705		No	No diagnosis of DM	Yes	28.8	187	No	Yes	Yes	Cardiology	5/21/2019	In Person		Yes	25	31	38	4	Complete	1	0	1	0	1	0	0	1	0	0
532	Male	85	46360	Yes	Medicare (Title 18)	White	No	Unknown	Complete	2019-05-06	5/23/2019	HF	Yes	2019-06-22	130	71	2.16	142	27	276		No	T2DM	Yes	29.89	196	No	Yes	No					No	51	37	39	1	Complete	1	0	1	0	0	1	0	1	0	0
533	Female	68	60606	Yes	Private/HMO/Other	White	No	Graduate School	Complete	2019-05-07	5/15/2019	HF	Yes	2019-06-05	121	69	2	140	58	497		No	No diagnosis of DM	No	24.4	146	No	Yes	No					No	50	32	41	4	Complete	1	1	0	0	1	0	0	1	0	0
534	Male	87	60531	Yes	Medicare-private/HMO/Other	White	No	Unknown	Complete	2019-05-08	5/13/2019	HF	No		125	70	1.51	136	44	429		No	No diagnosis of DM	Yes	28.23	199	Yes	No	No					Yes	35	39	47	3	Complete	1	0	1	0	0	0	0	1	0	0
535	Male	65	18045	No		Asian (Asian Indian, Chinese, Filipino, Japanese, Korean, Vietnamese, other Asian)	No	Unknown	Complete	2019-05-08	5/24/2019	HF	No		104	97	1.52	132	26	857		No	T2DM	Yes	25.5	153	Yes	Yes	Yes	PCP	5/28/2019	In Person		Yes	35	42	48	0	Complete	0	0	1	0	0	0	0	0	1	0
536	Female	88	60185	Yes	Medicare-private/HMO/Other	White	No	Unknown	Complete	2019-05-06	5/9/2019	HF	No		147	109	0.9	143	19		5287	Yes	No diagnosis of DM	Yes	26.9	136	No	Yes	No					No	50	32	45	4	Complete	1	1	0	0	0	0	0	1	0	0
537	Male	66	60112	Yes	Medicare-private/HMO/Other	Black or African American	No	Unknown	Complete	2019-05-08	5/14/2019	HF	Yes	2019-06-14	122	74	5.66	140	60	439		No	No diagnosis of DM	Yes	26.79	186	No	Yes	No					Yes	39	41	40	4	Complete	1	0	1	0	0	0	1	0	0	0
538	Female	88	60134	Yes	Private/HMO/Other	White	No	Unknown	Complete	2019-05-07	5/9/2019	HF	No		150	61	1.7	142	66		5062	No	T2DM	Yes	22.95	121	No	Yes	No					No	63	29	42	4	Complete	1	1	0	0	1	0	0	1	0	0
539	Male	60	60174	Yes	Private/HMO/Other	White	No	Unknown	Complete	2019-05-07	5/12/2019	HF	No		116	62	1.7	139	36		781	No	No diagnosis of DM	Yes	53.27	371	No	Yes	Yes	PCP	5/17/2019	In Person		No	55	32	40	4	Complete	1	0	1	0	1	0	0	1	0	0
540	Female	85	60150	Yes	Medicare-private/HMO/Other	White	No	Unknown	Complete	2019-05-05	5/9/2019	HF	No		208	71	0.74	134	16		5800	No	No diagnosis of DM	Yes	24.11	131	No	Yes	No					No	58	27	26	3	Complete	1	1	0	0	0	0	0	1	0	0
541	Female	71	60139	Yes	Medicaid (Title 19)	Asian (Asian Indian, Chinese, Filipino, Japanese, Korean, Vietnamese, other Asian)	No	Unknown	Complete	2019-05-07	5/10/2019	HF	No		125	65	1.8	131	42		837	No	T2DM	Yes	28.05	138	No	Yes	No					No	55	35	46	3	Complete	1	1	0	1	0	0	0	0	1	0
542	Female	84	60030	Yes	Medicare-private/HMO/Other	Black or African American	No	Unknown	Complete	2019-05-08	5/12/2019	HF	No		122	91	0.65	149	14	759		No	T2DM	Yes	223	47.85	No	Yes	No					No	63	35	40	4	Complete	1	1	0	0	0	0	1	0	0	0
543	Male	90	60174	Yes	Medicare-private/HMO/Other	White	No	Unknown	Complete	2019-05-08	5/11/2019	HF	No		107	66	2.5	139	100		8292	No	No diagnosis of DM	Yes	24.4	126	No	Yes	No					No	50	48	63	4	Complete	1	0	1	0	0	0	0	1	0	0
544	Male	85	60068	Yes	Medicare-private/HMO/Other	White	No	Unknown	Complete	2019-05-08	5/15/2019	HF	No		121	102	0.82	143	20	393		No	No diagnosis of DM	Yes	42.87	242	No	Yes	No					No	62	35	47	4	Complete	1	0	1	0	0	0	0	1	0	0
545	Female	60	46410	Yes	Private/HMO/Other	Black or African American	No	Unknown	Complete	2019-05-08	5/14/2019	HF	Yes	2019-06-08	102	109	0.9	138	11	425		No	No diagnosis of DM	No	25.19	219	No	Yes	No					Yes	40	36	44	2	Complete	1	1	0	0	1	0	1	0	0	0
546	Male	84	61071	Yes	Medicare-private/HMO/Other	White	No	Unknown	Complete	2019-05-08	5/13/2019	HF	No		99	72	2.15	134	58	3423		Yes	T2DM	Yes	22.6	134	No	Yes	No					Yes	17	49	56	2	Complete	1	0	1	0	0	0	0	1	0	0
547	Male	66	60185	Yes	Medicare (Title 18)	White	Yes	Unknown	Complete	2019-05-07	5/16/2019	HF	Yes	2019-05-30	106	106	1.2	135	21		20597	No	No diagnosis of DM	Yes	16.45	117	No	Yes	Yes		5/20/2019	In Person		Yes	10	40	50	4	Complete	1	0	1	0	0	1	0	1	0	1
548	Male	61	60639	Yes	Medicaid (Title 19)	Black or African American	No	Unknown	Complete	2019-05-09	5/11/2019	HF	No		122	89	1.19	138	17	85		No	No diagnosis of DM	No	31.9	242	No	Yes	No					Yes	21	32	35	1	Complete	1	0	1	1	0	0	1	0	0	0
549	Male	92	60657	Yes	Medicare-private/HMO/Other	White	No	Unknown	Complete	2019-05-08	5/16/2019	HF	Yes	2019-05-23	103	67	2.2	140	57	704		No	T2DM	No	31.6	222	No	Yes	No					Yes	27	45	53	4	Complete	1	0	1	0	0	0	0	1	0	0
550	Female	90	60051	Yes	Medicare-private/HMO/Other	White	No	Unknown	Complete	2019-05-09	5/16/2019	HF	No		102	70	0.66	142	16	137		No	No diagnosis of DM	Yes	24.6	131	No	Yes	No					No	66	37	46	4	Complete	1	1	0	0	0	0	0	1	0	0
551	Male	67	60605	Yes	Medicaid (Title 19)	Black or African American	No	Unknown	Complete	2019-05-09	5/14/2019	HF	Yes	2019-05-23	124	125	1.57	140	32	1073		No	No diagnosis of DM	Yes	25.8	180	Yes	Yes	Yes	Cardiology	5/15/2019	In Person		No	55	35	43	4	Complete	1	0	1	1	0	0	1	0	0	0
552	Male	78	60614	Yes	Private/HMO/Other	White	No	Unknown	Complete	2019-05-09	5/13/2019	HF	Yes	2019-06-10	108	76	1.97	130	45	239		Yes	T2DM	Yes	22.6	180	No	Yes	No					No	59	51	53	4	Complete	1	0	1	0	1	0	0	1	0	0
553	Female	84	60617	Yes	Medicare-private/HMO/Other	Black or African American	No	Unknown	Complete	2019-05-09	5/16/2019	HF	No		191	59	4.17	138	46	791		No	T2DM	Yes	29.18	150	No	Yes	Yes	Cardiology	5/22/2019	In Person		No	74	38	30	1	Complete	1	1	0	0	0	0	1	0	0	0
554	Male	43	60031	Yes	Private/HMO/Other	White	No	Unknown	Complete	2019-05-11	5/19/2019	HF	No		113	66	1.26	134	28	3223		Yes	T2DM	Yes	45.61	274	No	Yes	No					Yes	17	26	36	4	Complete	1	0	1	0	1	0	0	1	0	0
555	Male	58	60172	Yes	Medicaid (Title 19)	White	No	Unknown	Complete	2019-05-09	6/3/2019	HF	Yes	2019-06-18	95	91	2.1	129	71	1412		Yes	T2DM	No	35.7	260	Yes	Yes	No					Yes	17	47	58	4	Complete	1	0	1	1	0	0	0	1	0	0
556	Female	74	60628	Yes	Medicare (Title 18)	Black or African American	No	Unknown	Complete	2019-05-09	5/23/2019	HF	Yes	2019-05-31	98	93	1.9	133	26	1248		No	No diagnosis of DM	No	23.17	126	Yes	Yes	No					Yes	17	46	49	1	Complete	1	1	0	0	0	1	1	0	0	0
557	Male	67	60115	Yes	Private/HMO/Other	White	Yes	Unknown	Complete	2019-05-09	5/16/2019	HF	No		133	73	0.93	123	19	1310		No	No diagnosis of DM	Yes	20.01	135	No	Yes	No					No	50	37	36	1	Complete	1	0	1	0	1	0	0	1	0	1
558	Male	86	60030	Yes	Medicare (Title 18)	White	No	Unknown	Complete	2019-05-07	5/14/2019	HF	No		97	97	0.6	133	23	1831		Yes	No diagnosis of DM	Yes	19	116	No	Yes	No					Yes	30	45	57	4	Complete	1	0	1	0	0	1	0	1	0	0
559	Female	58	60099	Yes	Medicaid (Title 19)	Black or African American	No	Unknown	Complete	2019-05-09	5/11/2019	HF	No		155	68	0.97	140	18	169		No	No diagnosis of DM	Yes	34.09	201	No	Yes	No					Yes	37	21	22	2	Complete	1	1	0	1	0	0	1	0	0	0
560	Male	76	60501	Yes	Medicare (Title 18)	White	No	Unknown	Complete	2019-05-09	5/27/2019	HF	No		112	92	1.71	136	71	187		No	No diagnosis of DM	No	29.48	195	No	Yes	No					No	54	40	56	2	Complete	1	0	1	0	0	1	0	1	0	0
561	Female	63	60653	Yes	Medicare (Title 18)	Black or African American	No	Unknown	Complete	2019-05-09	5/13/2019	HF	No		142	94	2.1	138	49	20		No	No diagnosis of DM	Yes	60.11	307	No	Yes	Yes		5/17/2019	In Person		No	57	33	38	1	Complete	1	1	0	0	0	1	1	0	0	0
562	Male	65	60506	Yes	Private/HMO/Other	Black or African American	No	Unknown	Complete	2019-05-09	5/11/2019	HF	No		102	96	2.4	134	88		18505	No	T2DM	Yes	25.47	191	No	Yes	Yes	Cardiology	5/15/2019	In Person		No	62	44	55	3	Complete	1	0	1	0	1	0	1	0	0	0
563	Female	95	60085	Yes	Medicare-private/HMO/Other	Black or African American	No	Unknown	Complete	2019-05-09	5/14/2019	HF	No		127	62	1.12	143	28	826		Yes	No diagnosis of DM	Yes	27.8	156	No	Yes	No					No	44	37	43	1	Complete	1	1	0	0	0	0	1	0	0	0
564	Female	71	60101	Yes	Medicare-private/HMO/Other	White	No	Unknown	Complete	2019-05-08	5/11/2019	HF	No		115	73	1.1	139	16		3628	No	No diagnosis of DM	Yes	29.09	164	No	Yes	No					No	68	34	39	3	Complete	1	1	0	0	0	0	0	1	0	0
565	Female	87	60108	Yes	Medicare-private/HMO/Other	White	No	Unknown	Complete	2019-05-08	5/15/2019	HF	Yes	2019-05-22	228	61	1.1	135	17		2650	No	No diagnosis of DM	Yes	30.1	144	No	Yes	No					No	65	27	26	4	Complete	1	1	0	0	0	0	0	1	0	0
566	Female	83	60103	Yes	Medicare-private/HMO/Other	White	No	Unknown	Complete	2019-05-09	5/12/2019	HF	No		134	94	1	144	19		6126	No	No diagnosis of DM	Yes	28.29	152	No	Yes	Yes	Cardiology	5/16/2019	In Person		No	55	34	41	4	Complete	1	1	0	0	0	0	0	1	0	0
567	Male	56	60614	Yes	Private/HMO/Other	White	No	Unknown	Complete	2019-05-10	5/16/2019	HF	No		132	70	1.3	140	21	67		No	No diagnosis of DM	Yes	50.58	332	No	Yes	Yes	PCP	5/21/2019	In Person		No	55	23	31	4	Complete	1	0	1	0	1	0	0	1	0	0
568	Female	90	60617	Yes	Medicare-private/HMO/Other	White	No	Unknown	Complete	2019-05-10	5/14/2019	HF	Yes	2019-05-18	114	56	1.62	140	25	1520		No	No diagnosis of DM	No	27.8	133	No	Yes	No					No	66	39	46	1	Complete	1	1	0	0	0	0	0	1	0	0
569	Male	81	60188	Yes	Medicare-private/HMO/Other	Black or African American	No	Unknown	Complete	2019-05-10	5/24/2019	HF	No		133	74	0.6	134	14		1089	Yes	No diagnosis of DM	Yes	23.75	156	No	Yes	No					No	51	32	38	4	Complete	1	0	1	0	0	0	1	0	0	0
570	Female	90	60185	Yes	Medicare-private/HMO/Other	White	No	Unknown	Complete	2019-05-10	5/11/2019	HF	No		154	85	1.4	142	21		12714	No	T2DM	Yes	27.22	176	No	Yes	Yes	PCP	5/16/2019	In Person		No	64	32	41	4	Complete	1	1	0	0	0	0	0	1	0	0
571	Female	74	60644	Yes	Medicare-private/HMO/Other	Black or African American	No	Unknown	Complete	2019-05-10	5/21/2019	HF	No		138	90	4.65	140	78	2116		No	T2DM	Yes	21.1	123	No	Yes	No					No	56	43	47	1	Complete	1	1	0	0	0	0	1	0	0	0
572	Female	84	60108	Yes	Medicare (Title 18)	White	No	Unknown	Complete	2019-05-09	5/12/2019	HF	Yes		120	76	1.2	140	20		12652	No	No diagnosis of DM	Yes	27.6	141	No	Yes	No					Yes	30	34	41	4	Complete	1	1	0	0	0	1	0	1	0	0
573	Female	63	60534	Yes	Medicare-private/HMO/Other	White	Yes	Unknown	Complete	2019-05-10	5/18/2019	HF	No		138	98	1.1	131	16		181	Yes	No diagnosis of DM	Yes	43.36	229	No	Yes	Yes	Cardiology	5/21/2019	In Person		No	65	32	42	3	Complete	1	1	0	0	0	0	0	1	0	1
574	Male	85	60185	Yes	Medicare-private/HMO/Other	White	No	Unknown	Complete	2019-05-11	5/21/2019	HF	No		149	89	1	141	20		2598	Yes	No diagnosis of DM	Yes	21	124	Yes	No	No					No	61	32	42	4	Complete	1	0	1	0	0	0	0	1	0	0
575	Male	59	60185	Yes	Medicare-private/HMO/Other	White	No	Unknown	Complete	2019-05-11	5/15/2019	HF	Yes	2019-05-26	122	61	3.6	139	77		11348	No	T2DM	Yes	22.79	213	No	Yes	Yes	Cardiology	5/17/2019	In Person		No	75	38	42	4	Complete	1	0	1	0	0	0	0	1	0	0
576	Female	73	60189	Yes	Medicare-private/HMO/Other	White	No	Unknown	Complete	2019-05-11	5/15/2019	HF	Yes	2019-05-24	161	118	3.7	142	57		12311	No	T2DM	Yes	40.49	235	No	Yes	Yes	Cardiology	5/21/2019	In Person		No	55	39	45	4	Complete	1	1	0	0	0	0	0	1	0	0
577	Male	51	60617	Yes	Medicaid (Title 19)	Undetermined	No	Unknown	Complete	2019-05-10	5/12/2019	HF	No		152	51	1.17	140	22	539		No	T2DM	Yes	22.24	154	No	Yes	No					No	70	16	27	1	Complete	1	0	1	1	0	0	0	0	0	0
578	Female	59	60185	Yes	Medicare (Title 18)	White	Yes	Unknown	Complete	2019-05-11	5/14/2019	HF	No		103	83	1	141	13		62	No	T2DM	Yes	32.29	165	No	Yes	Yes	Cardiology	5/20/2019	In Person		No	62	30	36	4	Complete	1	1	0	0	0	1	0	1	0	1
579	Male	43	60031	Yes	Private/HMO/Other	White	No	Unknown	Complete	2019-05-11	5/19/2019	HF	No		120	89	1.26	134	28	3223		Yes	T2DM	Yes	40.76	274	No	Yes	No					Yes	17	27	37	4	Complete	1	0	1	0	1	0	0	1	0	0
580	Male	77	60548	Yes	Medicare-private/HMO/Other	White	No	Unknown	Complete	2019-05-10	5/12/2019	HF	No		148	69	2.39	143	57	1070		No	T2DM	Yes	40.96	246	No	Yes	No					No	55	31	40	3	Complete	1	0	1	0	0	0	0	1	0	0
581	Male	81	60178	Yes	Medicare (Title 18)	White	No	Unknown	Complete	2019-05-10	5/14/2019	HF	No		110	79	1.28	137	13	321		No	No diagnosis of DM	Yes	27.38	196	No	Yes	Yes	Cardiology	5/20/2019	In Person		No	50	37	42	4	Complete	1	0	1	0	0	1	0	1	0	0
582	Female	63	60610	Yes	Medicare (Title 18)	Black or African American	No	Unknown	Complete	2019-05-11	5/21/2019	HF	Yes	2019-06-17	147	67	2.81	141	41	102		No	T2DM	Yes	52	292	No	Yes	No					No	63	29	33	4	Complete	1	1	0	0	0	1	1	0	0	0
583	Female	76	60625	Yes	Medicare-private/HMO/Other	White	No	Unknown	Complete	2019-05-12	5/16/2019	HF	Yes	2019-06-01	129	70	1.39	136	30	44		No	T2DM	Yes	34.46	229	No	Yes	No					No	59	33	43	3	Complete	1	1	0	0	0	0	0	1	0	0
584	Male	56	60611	Yes	Medicaid (Title 19)	Black or African American	No	Unknown	Complete	2019-05-12	5/16/2019	HF	No		138	76	0.87	141	16	653		No	T2DM	Yes	45.7	292	No	Yes	No					Yes	15	21	26	4	Complete	1	0	1	1	0	0	1	0	0	0
585	Male	84	60185	Yes	Medicare-private/HMO/Other	White	No	Unknown	Complete	2019-05-10	5/13/2019	HF	No		124	77	1.1	142	20		2818	No	No diagnosis of DM	No	28.5	190	No	Yes	No					No	57	33	41	4	Complete	1	0	1	0	0	0	0	1	0	0
586	Male	67	60610	Yes	Private/HMO/Other	White	No	Unknown	Complete	2019-05-12	5/21/2019	HF	No		167	84	0.76	140	10	316		No	T2DM	Yes	52.6	454	No	Yes	No					No	55	18	28	4	Complete	1	0	1	0	1	0	0	1	0	0
587	Male	53	60653	Yes	Medicaid (Title 19)	Black or African American	No	Unknown	Complete	2019-05-13	5/14/2019	HF	No		134	89	0.96	140	16	1384		Yes	No diagnosis of DM	Yes	34.96	266	No	Yes	No					Yes	20	26	31	1	Complete	1	0	1	1	0	0	1	0	0	0
588	Female	44	60651	Yes	Medicaid (Title 19)	Black or African American	No	Unknown	Complete	2019-05-13	5/20/2019	HF	No		127	91	7.25	137	62			No	T2DM	Yes	35.76	171	No	Yes	No					No	46	37	39	1	Complete	1	1	0	1	0	0	1	0	0	0
589	Female	63	60619	Yes	Medicaid (Title 19)	Black or African American	No	Unknown	Complete	2019-05-13	5/17/2019	HF	No		145	66	1.67	139	48	121		Yes	T2DM	Yes	40.97	227	No	Yes	No					No	62	26	35	1	Complete	1	1	0	1	0	0	1	0	0	0
590	Male	76	60649	Yes	Medicare-private/HMO/Other	Black or African American	No	Unknown	Complete	2019-05-13	5/17/2019	HF	No		218	75	1.75	141	27	1469		No	No diagnosis of DM	Yes	25.45	197	No	Yes	No					Yes	40	26	21	1	Complete	1	0	1	0	0	0	1	0	0	0
591	Male	36	60185	No		White	Yes	Unknown	Complete	2019-05-13	6/7/2019	HF	No		95	106	1.38	141	17	1648		No	No diagnosis of DM	No	36.8	218	Yes	No	No					Yes	11	31	40	4	Complete	0	0	1	0	0	0	0	1	0	1
592	Female	42	60064	Yes	Medicare (Title 18)	Black or African American	No	Unknown	Complete	2019-05-13	5/18/2019	HF	No		171	112	0.93	138	11	234		Yes	T2DM	Yes	69	361	No	Yes	No					Yes	40	22	27	1	Complete	1	1	0	0	0	1	1	0	0	0
593	Female	57	60616	Yes	Medicare (Title 18)	Black or African American	No	Unknown	Complete	2019-05-13	5/17/2019	HF	No		137	68	1.15	143	23	491		No	T2DM	Yes	49.51	316	No	Yes	No					No	70	22	28	2	Complete	1	1	0	0	0	1	1	0	0	0
594	Female	69	60453	Yes	Medicare (Title 18)	Black or African American	No	Unknown	Complete	2019-05-13	5/21/2019	HF	No		193	68	1.85	144	37	389		No	No diagnosis of DM	Yes	46.7	294	No	Yes	No					No	45	21	22	3	Complete	1	1	0	0	0	1	1	0	0	0
595	Male	80	60176	Yes	Medicare (Title 18)	White	Yes	Unknown	Complete	2019-05-13	5/14/2019	HF	No		106	88	6.35	135	78	552		Yes	T2DM	Yes	31.28	193	No	Yes	No					No	54	53	61	2	Complete	1	0	1	0	0	1	0	1	0	1
596	Female	72	60302	Yes	Medicare (Title 18)	White	Yes	Unknown	Complete	2019-05-13	5/16/2019	HF	Yes	2019-05-24	132	79	1.52	144	42	128		No	No diagnosis of DM	Yes	42.3	238	No	Yes	No					No	66	30	41	4	Complete	1	1	0	0	0	1	0	1	0	1
597	Female	96	60174	Yes	Medicare-private/HMO/Other	White	No	Unknown	Complete	2019-05-13	5/15/2019	HF	No		165	115	0.6	136	10		5054	No	No diagnosis of DM	Yes	16.83	95	No	Yes	No					No	59	34	45	4	Complete	1	1	0	0	0	0	0	1	0	0
598	Male	76	60610	Yes	Medicare (Title 18)	Asian (Asian Indian, Chinese, Filipino, Japanese, Korean, Vietnamese, other Asian)	No	Unknown	Complete	2019-05-14	5/19/2019	HF	No		110	67	1.05	132	20	509		No	T2DM	Yes	31.5	215	No	Yes	Yes	Cardiology	5/23/2019	In Person		Yes	13	37	44	4	Complete	1	0	1	0	0	1	0	0	1	0
599	Female	65	60712	Yes	Medicare (Title 18)	Asian (Asian Indian, Chinese, Filipino, Japanese, Korean, Vietnamese, other Asian)	No	Unknown	Complete	2019-05-14	5/17/2019	HF	No		94	100	1.53	133	28	463		No	No diagnosis of DM	Yes	29.41	150	No	Yes	No					Yes	25	45	51	4	Complete	1	1	0	0	0	1	0	0	1	0
600	Male	81	60617	Yes	Medicare-private/HMO/Other	Black or African American	No	Unknown	Complete	2019-05-14	5/18/2019	HF	No		110	87	1.97	140	30	615		No	No diagnosis of DM	Yes	27	188	No	Yes	No					No	56	49	45	1	Complete	1	0	1	0	0	0	1	0	0	0
601	Female	80	33634	Yes	Medicare-private/HMO/Other	White	No	Unknown	Complete	2019-05-14	5/17/2019	HF	Yes	2019-06-13	131	87	0.67	141	14	278		No	No diagnosis of DM	Yes	24.72	144	No	Yes	No					No	62	30	40	2	Complete	1	1	0	0	0	0	0	1	0	0
602	Male	90	60187	Yes	Medicare (Title 18)	White	No	Unknown	Complete	2019-05-14	5/17/2019	HF	No		136	65	1.2	145	17		9400	No	No diagnosis of DM	Yes	25.13	180	No	Yes	Yes	PCP	5/23/2019	In Person		No	48	35	40	4	Complete	1	0	1	0	0	1	0	1	0	0
603	Female	81	60133	Yes	Medicare-private/HMO/Other	White	No	Unknown	Complete	2019-05-14	5/22/2019	HF	No		114	60	1.4	138	36		1140	Yes	No diagnosis of DM	Yes	41	233	No	Yes	No					No	68	36	48	4	Complete	1	1	0	0	0	0	0	1	0	0
604	Male	64	60652	Yes	Medicaid (Title 19)	White	No	Unknown	Complete	2019-05-15	5/21/2019	HF	No		96	97	1.3	142	23		1265	No	No diagnosis of DM	Yes	30.44	225	Yes	Yes	No					Yes	33	37	47	3	Complete	1	0	1	1	0	0	0	1	0	0
605	Male	80	60135	Yes	Medicare-private/HMO/Other	White	No	Unknown	Complete	2019-05-14	5/18/2019	HF	No		165	110	1.57	142	39	1760		Yes	No diagnosis of DM	Yes	30.99	216	No	Yes	Yes	PCP	5/23/2019	In Person		Yes	40	33	46	3	Complete	1	0	1	0	0	0	0	1	0	0
606	Male	63	60188	Yes	Private/HMO/Other	White	No	Unknown	Complete	2019-05-14	5/16/2019	HF	No		158	87	0.8	142	13		253	Yes	T2DM	Yes	51.81	361	No	Yes	No					No	54	20	33	4	Complete	1	0	1	0	1	0	0	1	0	0
607	Male	51	60073	Yes	Private/HMO/Other	White	No	Unknown	Complete	2019-05-15	5/23/2019	HF	Yes	2019-06-05	124	105	1.03	138	14	766		No	T2DM	Yes	41.42	297	No	Yes	Yes	PCP	5/29/2019	In Person		Yes	31	31	40	4	Complete	1	0	1	0	1	0	0	1	0	0
608	Male	95	60622	Yes	Medicare-private/HMO/Other	Undetermined	No	Unknown	Complete	2019-05-15	5/22/2019	HF	No		113	115	1.62	137	34	1828		No	No diagnosis of DM	Yes	23.94	135	No	Yes	No					Yes	40	50	57	4	Complete	1	0	1	0	0	0	0	0	0	0
609	Male	85	53158	Yes	Medicare-private/HMO/Other	White	No	Unknown	Complete	2019-05-15	5/16/2019	HF	No		128	69	2.03	138	28	484		No	No diagnosis of DM	Yes	24.95	184	No	Yes	No					No	64	40	42	4	Complete	1	0	1	0	0	0	0	1	0	0
610	Male	71	60030	Yes	Medicare-private/HMO/Other	White	No	Unknown	Complete	2019-05-15	5/24/2019	HF	No		86	59	1.09	138	20	3008		No	No diagnosis of DM	Yes	26.65	204	No	Yes	No					Yes	12	40	48	4	Complete	1	0	1	0	0	0	0	1	0	0
611	Male	66	60187	Yes	Private/HMO/Other	White	No	Unknown	Complete	2019-05-15	5/22/2019	HF	Yes	2019-06-17	120	69	2.2	143	65		58338	No	No diagnosis of DM	Yes	32.61	240	No	Yes	No					Yes	30	33	43	4	Complete	1	0	1	0	1	0	0	1	0	0
612	Male	78	60611	Yes	Medicare (Title 18)	White	No	Unknown	Complete	2019-05-15	5/18/2019	HF	No		176	62	4.25	138	33	4985		No	T2DM	Yes	24.67	145	No	Yes	No					Yes	40	37	33	4	Complete	1	0	1	0	0	1	0	1	0	0
613	Female	49	60130	Yes	Private/HMO/Other	Black or African American	No	Unknown	Complete	2019-05-15	6/4/2019	HF	Yes	2019-06-22	128	82	4.01	139	81	1055		No	No diagnosis of DM	Yes	26.3	130	Yes	Yes	No					No	56	37	39	3	Complete	1	1	0	0	1	0	1	0	0	0
614	Female	83	60623	Yes	Medicare (Title 18)	White	Yes	Unknown	Complete	2019-05-15	5/17/2019	HF	No		90	106	6.03	131	121	3370		No	T2DM	Yes	27.7	142	Yes	No	No					Yes	13	61	77	1	Complete	1	1	0	0	0	1	0	1	0	1
615	Female	96	60134	Yes	Medicare-private/HMO/Other	White	No	Unknown	Complete	2019-05-15	5/19/2019	HF	No		165	87	1	139	20		4142	No	No diagnosis of DM	No	20.6	105	No	Yes	No					No	58	34	40	4	Complete	1	1	0	0	0	0	0	1	0	0
616	Female	82	60629	Yes	Medicare (Title 18)	Black or African American	No	Unknown	Complete	2019-05-16	5/22/2019	HF	No		137	70	2.98	141	44	713		No	T2DM	Yes	30.49	188	No	Yes	No					No	54	53	40	1	Complete	1	1	0	0	0	1	1	0	0	0
617	Female	89	60175	Yes	Medicare (Title 18)	White	No	Unknown	Complete	2019-05-16	5/22/2019	HF	No		123	86	1.6	139	21		9168	Yes	No diagnosis of DM	Yes	26.79	171	No	Yes	Yes	Cardiology	5/28/2019	In Person		No	57	40	46	4	Complete	1	1	0	0	0	1	0	1	0	0
618	Female	64	60617	Yes	Private/HMO/Other	Black or African American	No	Unknown	Complete	2019-05-16	5/17/2019	HF	No		130	63	1.5	134	32	411		No	T2DM	Yes	37.59	240	No	Yes	No					Yes	40	31	35	1	Complete	1	1	0	0	1	0	1	0	0	0
619	Female	86	61010	Yes	Medicare-private/HMO/Other	White	No	Unknown	Complete	2019-05-16	5/18/2019	HF	No		122	110	0.92	135	26	1910		No	No diagnosis of DM	Yes	22.21	123	No	Yes	Yes	Cardiology	5/22/2019	In Person		Yes	34	44	51	4	Complete	1	1	0	0	0	0	0	1	0	0
620	Male	56	60616	Yes	Medicare (Title 18)	Black or African American	No	Unknown	Complete	2019-05-16	5/17/2019	HF	No		169	67	6.05	140	30	1572		No	No diagnosis of DM	Yes	31.09	222	No	Yes	No					No	55	28	25	2	Complete	1	0	1	0	0	1	1	0	0	0
621	Male	70	60103	Yes	Medicare-private/HMO/Other	White	No	Unknown	Complete	2019-05-17	5/22/2019	HF	No		100	95	1.6	136	24		4839	No	T2DM	Yes	33.06	233	No	Yes	No					Yes	10	42	50	4	Complete	1	0	1	0	0	0	0	1	0	0
622		89	60185	Yes	Medicare (Title 18)	White	No	Unknown	Complete	2019-05-16	5/20/2019	HF	No		118	95	1.6	140	40		4763	Yes	No diagnosis of DM	Yes	19.7	105	No	Yes	No					No	67	41	54	4	Complete	1	0	0	0	0	1	0	1	0	0
623	Male	60	60541	Yes	Medicare (Title 18)	White	No	Unknown	Complete	2019-05-17	5/28/2019	HF	No		109	72	5.13	131	36	356		No	No diagnosis of DM	Yes	31.74	234	No	Yes	No					Yes	36	48	45	4	Complete	1	0	1	0	0	1	0	1	0	0
624	Female	75	60062	Yes	Medicare (Title 18)	White	No	Unknown	Complete	2019-05-17	5/21/2019	HF	No		141	61	4.09	130	88	1568		No	No diagnosis of DM	No	20.43	119	No	Yes	No					No	75	42	50	4	Complete	1	1	0	0	0	1	0	1	0	0
625	Female	94	60115	Yes	Medicare (Title 18)	Black or African American	No	Unknown	Complete	2019-05-17	5/20/2019	HF	No		180	61	1.78	146	37	2800		No	No diagnosis of DM	Yes	26.09	133	No	Yes	No					No	73	31	32	1	Complete	1	1	0	0	0	1	1	0	0	0
626	Female	94	60610	Yes	Private/HMO/Other	White	No	Unknown	Complete	2019-05-20	5/30/2019	HF	No		190	98	0.77	140	30			No	No diagnosis of DM	Yes	19.5	109	Yes	No	No					No	64	28	38	4	Complete	1	1	0	0	1	0	0	1	0	0
627	Female	72	60610	Yes	Medicare (Title 18)	Black or African American	No	Unknown	Complete	2019-05-17	5/20/2019	HF	Yes	2019-05-30	136	119	0.99	141	23	922		Yes	T2DM	Yes	63.01	419	Yes	Yes	No					No	45	35	44	4	Complete	1	1	0	0	0	1	1	0	0	0
628	Female	77	60087	No		White	Yes	Unknown	Complete	2019-05-17	5/22/2019	HF	Yes	2019-06-17	125	67	1.01	134	15	229		No	No diagnosis of DM	Yes	27.3	161	No	Yes	No					No	71	34	39	3	Complete	0	1	0	0	0	0	0	1	0	1
629	Male	84	60047	Yes	Medicare-private/HMO/Other	White	No	Unknown	Complete	2019-05-17	5/28/2019	HF	Yes	2019-05-28	112	67	4.39	125	125	2426		No	No diagnosis of DM	No	32.1	216	Yes	Yes	No					No	47	53	66	4	Complete	1	0	1	0	0	0	0	1	0	0
630	Female	81	60545	Yes	Medicare-private/HMO/Other	White	No	Unknown	Complete	2019-05-17	5/22/2019	HF	No		177	115	1.22	144	17	837		No	No diagnosis of DM	Yes	35.9	182	No	Yes	No					No	52	30	38	4	Complete	1	1	0	0	0	0	0	1	0	0
631	Male	77	60067	Yes	Medicare-private/HMO/Other	White	No	Unknown	Complete	2019-05-17	5/24/2019	HF	No		106	85	2.37	133	38	919		No	No diagnosis of DM	Yes	26.02	192	No	Yes	Yes	PCP	5/29/2019	In Person		Yes	20	47	51	4	Complete	1	0	1	0	0	0	0	1	0	0
632	Male	64	46307	Yes	Private/HMO/Other	White	No	Unknown	Complete	2019-05-17	5/22/2019	HF	No		116	87	1.52	141	32	1933		No	No diagnosis of DM	Yes	30.74	266	No	Yes	No					Yes	21	34	43	4	Complete	1	0	1	0	1	0	0	1	0	0
633	Female	73	60178	Yes	Medicare (Title 18)	White	No	Unknown	Complete	2019-05-16	5/21/2019	HF	No		144	88	2.68	139	58	268		Yes	T2DM	Yes	54	253	No	Yes	No					No	69	37	45	4	Complete	1	1	0	0	0	1	0	1	0	0
634		90	60617	Yes	Medicare-private/HMO/Other	White	No	Unknown	Complete	2019-05-18	5/22/2019	HF	No		142	65	1.28	143	30	673		No	No diagnosis of DM	Yes	26.84	128	No	Yes	No					No	62	31	42	1	Complete	1	0	0	0	0	0	0	1	0	0
635	Male	71	60189	Yes	Medicare-private/HMO/Other	White	No	Unknown	Complete	2019-05-17	6/5/2019	HF	No		108	69	3.1	139	17		63123	No	No diagnosis of DM	Yes	27.8	186	No	Yes	No					No	63	45	41	4	Complete	1	0	1	0	0	0	0	1	0	0
636	Male	76	62379	Yes	Private/HMO/Other	White	No	Unknown	Complete	2019-05-15	5/24/2019	HF	No		118	95	1.06	137	37	166		No	T2DM	Yes	37.2	281	No	Yes	No					No	63	38	49	2	Complete	1	0	1	0	1	0	0	1	0	0
637	Female	84	60050	Yes	Medicare (Title 18)	White	No	Unknown	Complete	2019-05-27	5/29/2019	HF	Yes	2019-06-02	94	82	1	140	19		6457	Yes	No diagnosis of DM	Yes	23.7	132	No	Yes	No					No	46	40	48	3	Complete	1	1	0	0	0	1	0	1	0	0
638	Male	74	60044	Yes	Medicare-private/HMO/Other	White	No	Unknown	Complete	2019-05-18	5/22/2019	HF	No		123	98	1.94	138	37	3985		No	No diagnosis of DM	Yes	26.5	186	No	Yes	No					Yes	19	48	47	4	Complete	1	0	1	0	0	0	0	1	0	0
639	Female	77	60654	Yes	Medicare-private/HMO/Other	White	No	Unknown	Complete	2019-05-18	6/12/2019	HF	No		96	141	1.28	138	11	2325		No	T2DM	Yes	33.7	176	Yes	Yes	Yes	PCP	6/17/2019	In Person		Yes	40	45	52	4	Complete	1	1	0	0	0	0	0	1	0	0
640	Female	88	60542	Yes	Medicare-private/HMO/Other	White	No	Unknown	Complete	2019-05-17	6/4/2019	HF	No		109	99	0.9	137	22		783	No	T2DM	Yes	46.7	261	Yes	No	No					No	55	40	51	4	Complete	1	1	0	0	0	0	0	1	0	0
641	Male	85	60175	Yes	Medicare (Title 18)	White	No	Unknown	Complete	2019-05-19	5/23/2019	HF	No		152	95	1.2	141	17		3311	No	No diagnosis of DM	Yes	27.5	176	No	Yes	No					No	54	31	38	4	Complete	1	0	1	0	0	1	0	1	0	0
642	Male	74	60007	Yes	Medicare-private/HMO/Other	White	No	Unknown	Complete	2019-05-18	5/20/2019	HF	Yes	2019-06-05	111	70	3	132	75		14711	No	No diagnosis of DM	Yes	29.6	194	No	Yes	Yes	Cardiology	5/23/2019	In Person		No	60	46	53	4	Complete	1	0	1	0	0	0	0	1	0	0
643	Male	49	60649	Yes	Medicare (Title 18)	Black or African American	No	Unknown	Complete	2019-05-18	5/26/2019	HF	No		136	91	0.91	139	7	30		No	No diagnosis of DM	Yes	52.2	349	No	Yes	No					No	57	27	25	1	Complete	1	0	1	0	0	1	1	0	0	0
644	Female	87	60623	Yes	Medicare (Title 18)	White	Yes	Unknown	Complete	2019-05-18	5/28/2019	HF	No		144	67	0.94	144	20	857		No	No diagnosis of DM	Yes	25.1	118	No	Yes	No					No	47	31	37	1	Complete	1	1	0	0	0	1	0	1	0	1
645	Male	63	61021	Yes	Medicare (Title 18)	White	No	Unknown	Complete	2019-05-19	5/24/2019	HF	No		96	95	1.1	135	21	2869		Yes	No diagnosis of DM	Yes	39.9	288	No	Yes	No					No	55	38	51	3	Complete	1	0	1	0	0	1	0	1	0	0
646	Male	84	60178	Yes	Medicare-private/HMO/Other	White	No	Unknown	Complete	2019-05-19	5/24/2019	HF	Yes	2019-06-08	130	70	1.6	141	25		70000	No	No diagnosis of DM	Yes	20.8	145	No	Yes	No					Yes	35	34	39	4	Complete	1	0	1	0	0	0	0	1	0	0
647	Male	73	60133	Yes	Medicare (Title 18)	Undetermined	No	Unknown	Complete	2019-05-17	5/24/2019	HF	Yes	2019-05-26	127	97	1.9	130	66		11843	No	T2DM	Yes	30.5	167	No	Yes	No					Yes	30	40	55	4	Complete	1	0	1	0	0	1	0	0	0	0
648	Male	73	60653	Yes	Medicare-private/HMO/Other	Black or African American	No	Unknown	Complete	2019-05-19	5/23/2019	HF	No		143	101	1.27	142	27	388		No	No diagnosis of DM	Yes	27.2	183	No	Yes	Yes	PCP	5/29/2019	In Person		Yes	26	31	38	1	Complete	1	0	1	0	0	0	1	0	0	0
649	Female	78	60133	Yes	Medicare-private/HMO/Other	White	No	Unknown	Complete	2019-05-20	5/26/2019	HF	No		146	73	0.8	139	16		4082	Yes	No diagnosis of DM	Yes	20.1	121	No	Yes	Yes	Cardiology	5/30/2019	In Person		No	73	26	35	4	Complete	1	1	0	0	0	0	0	1	0	0
650	Male	66	60636	Yes	Medicare (Title 18)	Black or African American	No	Unknown	Complete	2019-05-20	5/26/2019	HF	No		199	97	2.24	140	28	667		No	No diagnosis of DM	Yes	31.5	242	No	Yes	No					Yes	26	29	25	1	Complete	1	0	1	0	0	1	1	0	0	0
651	Male	56	60115	Yes	Medicare (Title 18)	Black or African American	No	Unknown	Complete	2019-05-19	5/21/2019	HF	Yes	2019-06-15	104	96	1.19	134	40	3070		No	T2DM	Yes	21.6	140	No	Yes	No					Yes	11	37	45	1	Complete	1	0	1	0	0	1	1	0	0	0
652	Female	86	60103	Yes	Medicare (Title 18)	White	No	Unknown	Complete	2019-05-20	5/22/2019	HF	No		137	80	2.2	139	46		70000	Yes	T2DM	Yes	26.7	149	No	Yes	No					No	72	40	46	4	Complete	1	1	0	0	0	1	0	1	0	0
653	Female	91	60605	Yes	Medicare-private/HMO/Other	White	No	Unknown	Complete	2019-05-20	5/24/2019	HF	No		102	85	1.58	133	47	506		No	T2DM	Yes	35.48	194	No	Yes	Yes	Cardiology	5/31/2019	In Person		Yes	30	49	58	4	Complete	1	1	0	0	0	0	0	1	0	0
654	Male	59	60103	Yes	Private/HMO/Other	Asian (Asian Indian, Chinese, Filipino, Japanese, Korean, Vietnamese, other Asian)	No	Unknown	Complete	2019-05-20	5/24/2019	HF	No		124	106	1.6	136	19		1128	No	T2DM	Yes	35.67	241	No	Yes	No					No	63	34	41	4	Complete	1	0	1	0	1	0	0	0	1	0
655	Female	86	60657	Yes	Medicare-private/HMO/Other	White	No	Unknown	Complete	2019-05-18	5/28/2019	HF	No		159	91	1.12	138	35	408		No	No diagnosis of DM	Yes	35.4	187	No	Yes	Yes	PCP	5/29/2019	In Person		No	54	33	42	4	Complete	1	1	0	0	0	0	0	1	0	0
656	Female	85	60629	Yes	Medicare (Title 18)	White	Yes	Unknown	Complete	2019-05-20	5/28/2019	HF	No		145	70	1.68	135	42	1074		No	T2DM	Yes	35.9	183	No	Yes	No					Yes	30	35	43	1	Complete	1	1	0	0	0	1	0	1	0	1
657	Male	88	60610	Yes	Medicare-private/HMO/Other	White	No	Unknown	Complete	2019-05-20	5/21/2019	HF	No		136	61	5.88	145	66	4985		No	No diagnosis of DM	Yes	20.8	133	No	Yes	Yes	Cardiology	5/28/2019	In Person		Yes	36	46	46	4	Complete	1	0	1	0	0	0	0	1	0	0
658	Male	47	60619	Yes	Private/HMO/Other	Black or African American	No	Unknown	Complete	2019-05-17	5/24/2019	HF	Yes	2019-05-29	117	76	5.39	138	20	2266		No	No diagnosis of DM	Yes	21.4	167	No	Yes	No					Yes	26	39	30	1	Complete	1	0	1	0	1	0	1	0	0	0
659	Female	99	60044	Yes	Medicare-private/HMO/Other	White	No	Unknown	Complete	2019-05-21	5/23/2019	HF	Yes		196	64	1.2	138	28	443		No	No diagnosis of DM	Yes	23.9	135	No	Yes	No					No	70	31	32	4	Complete	1	1	0	0	0	0	0	1	0	0
660	Male	89	60610	Yes	Medicare-private/HMO/Other	White	No	Unknown	Complete	2019-05-21	5/26/2019	HF	No		136	56	1.23	139	34	1823		No	No diagnosis of DM	Yes	25	149	No	Yes	No					No	54	33	41	4	Complete	1	0	1	0	0	0	0	1	0	0
661	Male	51	60653	Yes	Medicaid (Title 19)	Black or African American	No	Unknown	Complete	2019-05-21	5/26/2019	HF	Yes	2019-06-08	103	72	2.93	136	95	4078		No	T2DM	Yes	35	264	No	Yes	Yes	Cardiology	5/30/2019	In Person		Yes	33	52	49	1	Complete	1	0	1	1	0	0	1	0	0	0
662	Male	60	60428	Yes	Private/HMO/Other	Black or African American	No	Unknown	Complete	2019-05-20	5/27/2019	HF	No		164	73	1	139	10	209		No	T2DM	Yes	45.8	283	No	Yes	No					No	73	21	24	1	Complete	1	0	1	0	1	0	1	0	0	0
663	Male	33	60061	Yes	Private/HMO/Other	Asian (Asian Indian, Chinese, Filipino, Japanese, Korean, Vietnamese, other Asian)	No	Unknown	Complete	2019-05-21	5/24/2019	HF	Yes	2019-05-25	125	101	1.1	136	19	528		No	No diagnosis of DM	Yes	31	223	Yes	Yes	No					Yes	17	24	34	4	Complete	1	0	1	0	1	0	0	0	1	0
664	Female	89	60139	Yes	Medicare-private/HMO/Other	White	No	Unknown	Complete	2019-05-21	5/24/2019	HF	No		130	76	1.2	138	45			No	T2DM	Yes	34.7	173	No	Yes	No					No	59	34	44	3	Complete	1	1	0	0	0	0	0	1	0	0
665	Male	69	60637	Yes	Medicare (Title 18)	Black or African American	No	Unknown	Complete	2019-05-21	5/26/2019	HF	No		156	77	1.49	141	21	1267		No	No diagnosis of DM	Yes	30.9	214	No	Yes	No					No	43	29	27	1	Complete	1	0	1	0	0	1	1	0	0	0
666	Male	78	60610	Yes	Medicare (Title 18)	Black or African American	No	Unknown	Complete	2019-05-22	5/31/2019	HF	No		117	86	1.08	140	24	18		Yes	No diagnosis of DM	Yes	42	275		Yes	Yes	Cardiology	6/3/2019	In Person		No	50	35	43	4	Complete	1	0	1	0	0	1	1	0	0	0
667	Male	70	60610	Yes	Medicare (Title 18)	White	No	Unknown	Complete	2019-05-22	6/2/2019	HF	No		115	96	1.47	140	23	431		Yes	No diagnosis of DM	Yes	31.9	218	No	Yes	No					No	50	42	48	4	Complete	1	0	1	0	0	1	0	1	0	0
668	Female	84	60189	Yes	Medicare-private/HMO/Other	White	No	Unknown	Complete	2019-05-22	5/24/2019	HF	No		152	67	1.6	141	28		7504	Yes	No diagnosis of DM	Yes	29.2	170	No	Yes	Yes	Cardiology	5/30/2019	In Person		No	60	28	37	4	Complete	1	1	0	0	0	0	0	1	0	0
669	Female	70	60555	Yes	Medicaid (Title 19)	White	Yes	Unknown	Complete	2019-05-22	6/20/2019	HF	Yes	2019-06-22	124	110	1.5	136	41			No	T2DM	Yes	36.1	184	Yes	Yes	No					Yes	32	40	53	4	Complete	1	1	0	1	0	0	0	1	0	1
670	Female	92	60115	Yes	Medicare-private/HMO/Other	White	No	Unknown	Complete	2019-05-21	5/24/2019	HF	No		198	78	0.85	136	15	1610		No	No diagnosis of DM	Yes	20	99	No	Yes	No					No	54	27	31	1	Complete	1	1	0	0	0	0	0	1	0	0
671	Female	62	60610	Yes	Medicaid (Title 19)	Black or African American	No	Unknown	Complete	2019-05-22	5/30/2019	HF	No		166	81	1.14	139	13	279		No	T2DM	Yes	41.2	224	No	Yes	No					Yes	27	23	25	4	Complete	1	1	0	1	0	0	1	0	0	0
672	Male	100	60510	Yes	Medicare-private/HMO/Other	White	No	Unknown	Complete	2019-05-22	5/24/2019	HF	No		129	71	1.1	138	32		6345	No	No diagnosis of DM	Yes	24.57	161	No	Yes	Yes	Cardiology	5/31/2019	In Person		Yes	35	41	50	4	Complete	1	0	1	0	0	0	0	1	0	0
673	Female	85	60133	Yes	Medicare (Title 18)	Undetermined	No	Unknown	Complete	2019-05-22	5/25/2019	HF	No		102	87	1.6	126	32		34449	No	T2DM	Yes	24.2	141	Yes	Yes	No					No	45	49	54	4	Complete	1	1	0	0	0	1	0	0	0	0
674	Male	84	60178	Yes	Medicare-private/HMO/Other	White	No	Unknown	Complete	2019-05-21	5/28/2019	HF	Yes	2019-06-06	98	70	2.18	136	48	1330		No	No diagnosis of DM	Yes	26.5	182	No	Yes	No					Yes	37	47	53	4	Complete	1	0	1	0	0	0	0	1	0	0
675	Female	60	60031	Yes	Private/HMO/Other	White	No	Unknown	Complete	2019-05-21	5/25/2019	HF	No		119	96	0.83	135	12	546		No	T2DM	No	26.3	157	No	Yes	No					Yes	16	32	43	4	Complete	1	1	0	0	1	0	0	1	0	0
676	Female	63	60628	Yes	Private/HMO/Other	Black or African American	No	Unknown	Complete	2019-05-22	5/28/2019	HF	No		138	83	1.14	136	23	434		No	T2DM	Yes	33.6	201	No	Yes	No					Yes	14	29	34	1	Complete	1	1	0	0	1	0	1	0	0	0
677	Male	71	60441	Yes	Medicare-private/HMO/Other	White	No	Unknown	Complete	2019-05-22	5/29/2019	HF	No		120	67	1.28	140	16	662		No	No diagnosis of DM	Yes	37.8	220	No	Yes	Yes	PCP	5/31/2019	In Person		No	61	29	37	4	Complete	1	0	1	0	0	0	0	1	0	0
678	Female	94	60188	Yes	Medicare-private/HMO/Other	White	No	Unknown	Complete	2019-05-22	5/25/2019	HF	No		157	84	0.7	134	10		759	No	T2DM	Yes	27.8	161	No	Yes	No					No	61	32	39	4	Complete	1	1	0	0	0	0	0	1	0	0
679	Female	76	60085	Yes	Medicaid (Title 19)	Asian (Asian Indian, Chinese, Filipino, Japanese, Korean, Vietnamese, other Asian)	No	Unknown	Complete	2019-05-23	5/29/2019	HF	No		140	89	1.08	125	25	366		No	T2DM	Yes	32.9	180	No	Yes	No					No	61	36	42	1	Complete	1	1	0	1	0	0	0	0	1	0
680	Female	72	60302	Yes	Medicare (Title 18)	White	Yes	Unknown	Complete	2019-05-24	5/31/2019	HF	Yes	2019-06-27	161	75	1.1	142	28	67		No	No diagnosis of DM	Yes	41.8	238	No	Yes	No					No	71	22	32	4	Complete	1	1	0	0	0	1	0	1	0	1
681	Male	70	60453	Yes	Private/HMO/Other	Black or African American	No	Unknown	Complete	2019-05-24	5/30/2019	HF	No		133	70	1.43	138	30	1562		No	T2DM	Yes	23.9	162	No	Yes	No					No	47	37	37	3	Complete	1	0	1	0	1	0	1	0	0	0
682	Female	51	60640	Yes	Medicaid (Title 19)	Black or African American	No	Unknown	Complete	2019-05-24	6/2/2019	HF	Yes	2019-06-26	134	85	2.5	136	60	2521		No	No diagnosis of DM	Yes	26.8	127	Yes	Yes	Yes	PCP	6/4/2019	In Person		Yes	18	33	40	2	Complete	1	1	0	1	0	0	1	0	0	0
683	Male	72	60610	Yes	Medicare (Title 18)	White	No	Unknown	Complete	2019-05-24	5/29/2019	HF	Yes	2019-06-18	125	144	1.5	131	40		10598	No	No diagnosis of DM	Yes	27.1	171	No	Yes	Yes	Cardiology	6/5/2019	In Person		Yes	15	42	54	4	Complete	1	0	1	0	0	1	0	1	0	0
684	Female	86	60629	Yes	Medicare-private/HMO/Other	White	No	Unknown	Complete	2019-05-22	5/25/2019	HF	Yes	2019-06-04	189	69	1.14	139	25	184		No	T2DM	Yes	32.45	183	No	Yes	Yes	Cardiology	5/28/2019	In Person		No	56	27	30	1	Complete	1	1	0	0	0	0	0	1	0	0
685	Male	74	61953	Yes	Medicare (Title 18)	White	No	Unknown	Complete	2019-05-24	5/26/2019	HF	No		139	105	1.74	137	43	3265		No	T2DM	Yes	26.6	167	Yes	No	No					Yes	15	38	50	2	Complete	1	0	1	0	0	1	0	1	0	0
686	Male	78	61364	Yes	Medicare (Title 18)	Undetermined	No	Unknown	Complete	2019-05-25	6/18/2019	HF	Yes	2019-06-29	101	97	1.82	127	52	1155		Yes	T2DM	Yes	30.98	234	No	Yes	No					No	45	47	59	1	Complete	1	0	1	0	0	1	0	0	0	0
687	Female	98	60611	Yes	Medicare-private/HMO/Other	White	No	Unknown	Complete	2019-05-24	5/27/2019	HF	No		135	89	1.85	139	47	57		No	No diagnosis of DM	No	23.4	121	No	Yes	Yes	Cardiology	5/30/2019	In Person		No	55	42	49	4	Complete	1	1	0	0	0	0	0	1	0	0
688	Male	31	60617	Yes	Medicaid (Title 19)	Black or African American	No	Unknown	Complete	2019-05-25	6/2/2019	HF	Yes	2019-06-24	167	82	15.83	140	118			No	No diagnosis of DM	Yes	20.2	137	Yes	Yes	No					No	62	22	36	1	Complete	1	0	1	1	0	0	1	0	0	0
689	Male	84	60543	Yes	Medicare-private/HMO/Other	White	No	Unknown	Complete	2019-05-24	5/28/2019	HF	Yes	2019-06-24	116	86	1.5	140	30		991	No	T2DM	Yes	30.9	199	No	Yes	No					No	70	39	48	4	Complete	1	0	1	0	0	0	0	1	0	0
690	Female	82	60614	Yes	Medicare (Title 18)	Black or African American	No	Unknown	Complete	2019-05-25	5/28/2019	HF	No		100	55	1.8	139	43	407		No	No diagnosis of DM	Yes	22.9	107	No	Yes	No					Yes	24	41	46	4	Complete	1	1	0	0	0	1	1	0	0	0
691	Male	79	60510	Yes	Medicare-private/HMO/Other	White	No	Unknown	Complete	2019-05-24	5/30/2019	HF	No		144	97	2	141	59		4020	Yes	T2DM	Yes	25.2	181	No	Yes	Yes	PCP	6/5/2019	In Person		No	57	35	47	4	Complete	1	0	1	0	0	0	0	1	0	0
692	Female	95	60654	Yes	Medicare-private/HMO/Other	White	No	Unknown	Complete	2019-05-24	5/27/2019	HF	Yes	2019-06-01	106	98	0.86	141	16	572		No	No diagnosis of DM	Yes	37.76	220	No	Yes	Yes	PCP	5/31/2019	In Person		No	50	42	51	4	Complete	1	1	0	0	0	0	0	1	0	0
693	Male	89	60015	Yes	Medicare (Title 18)	White	No	Unknown	Complete	2019-05-26	5/30/2019	HF	Yes	2019-06-24	159	70	1.51	137	25	1402		No	No diagnosis of DM	Yes	23.7	154	No	Yes	No					No	45	32	36	4	Complete	1	0	1	0	0	1	0	1	0	0
694	Male	66	60188	Yes	Medicare (Title 18)	White	No	Unknown	Complete	2019-05-26	5/28/2019	HF	No		126	81	0.9	138	18		3737	No	T2DM	Yes	24.57	176	No	Yes	No					Yes	35	29	36	4	Complete	1	0	1	0	0	1	0	1	0	0
695	Male	90	61081	Yes	Medicare (Title 18)	White	No	Unknown	Complete	2019-05-25	6/7/2019	HF	No		125	75	3.57	138	59	1760		No	No diagnosis of DM	Yes	22.9	162	No	Yes	No					No	44	50	50	2	Complete	1	0	1	0	0	1	0	1	0	0
696	Male	53	60120	Yes	Private/HMO/Other	White	No	Unknown	Complete	2019-05-26	5/29/2019	HF	No		134	97	5.1	140	107		70000	No	T1DM	Yes	29.4	216	No	Yes	Yes	Cardiology	6/5/2019	In Person		Yes	27	37	51	3	Complete	1	0	1	0	1	0	0	1	0	0
697	Female	91	60174	Yes	Medicare-private/HMO/Other	White	No	Unknown	Complete	2019-05-27	5/31/2019	HF	Yes	2019-06-16	126	62	1.4	138	45		16113	No	No diagnosis of DM	Yes	22.9	125	No	Yes	No					No	51	37	49	4	Complete	1	1	0	0	0	0	0	1	0	0
698	Male	66	60623	Yes	Medicare (Title 18)	White	Yes	Unknown	Complete	2019-05-27	6/7/2019	HF	Yes	2019-06-24	116	87	1.15	134	24	776		No	T2DM	Yes	35.02	201	No	Yes	Yes	Cardiology	6/12/2019	In Person		Yes	21	37	43	1	Complete	1	0	1	0	0	1	0	1	0	1
699	Female	42	62522	Yes	Medicaid (Title 19)	White	No	Unknown	Complete	2019-05-27	6/8/2019	HF	No		109	74	0.75	136	20	498		No	No diagnosis of DM	No	32.8	185	No	Yes	No					No	80	23	36	1	Complete	1	1	0	1	0	0	0	1	0	0
700	Female	81	60185	Yes	Medicare (Title 18)	White	No	Unknown	Complete	2019-05-26	6/3/2019	HF	Yes	2019-06-19	170	63	2	141	47	58506		Yes	No diagnosis of DM	Yes	16.6	99	No	Yes	No					No	44	29	38	4	Complete	1	1	0	0	0	1	0	1	0	0
701	Male	97	60061	Yes	Medicare-private/HMO/Other	White	No	Unknown	Complete	2019-05-25	5/31/2019	HF	No		112	86	1.39	139	27	838		No	No diagnosis of DM	Yes	35.6	215	No	Yes	Yes	Cardiology	6/6/2019	In Person		Yes	25	45	49	4	Complete	1	0	1	0	0	0	0	1	0	0
702	Female	88	60045	Yes	Medicare-private/HMO/Other	White	No	Unknown	Complete	2019-05-28	6/4/2019	HF	No		160	88	0.64	140	26	790		No	No diagnosis of DM	Yes	30.7	152	No	Yes	No					No	78	25	37	4	Complete	1	1	0	0	0	0	0	1	0	0
703	Female	59	60614	Yes	Medicaid (Title 19)	Black or African American	No	Unknown	Complete	2019-05-27	6/2/2019	HF	No		154	70	2.19	139	52	452		No	T2DM	Yes	37.6	225	No	Yes	No					No	72	26	29	4	Complete	1	1	0	1	0	0	1	0	0	0
704	Female	62	60411	Yes	Medicare (Title 18)	Black or African American	No	Unknown	Complete	2019-05-28	5/30/2019	HF	No		135	95	1.61	136	42	138		No	No diagnosis of DM	Yes	18.4	114	No	Yes	No					No	84	32	42	1	Complete	1	1	0	0	0	1	1	0	0	0
705	Female	26	60181	Yes	Medicaid (Title 19)	White	Yes	Unknown	Complete	2019-05-28	6/8/2019	HF	Yes	2019-06-10	130	82	1.08	139	36	26		No	T2DM	Yes	60.5	330	No	Yes	No					No	57	17	26	4	Complete	1	1	0	1	0	0	0	1	0	1
706	Female	82	60473	Yes	Medicare (Title 18)	Black or African American	No	Unknown	Complete	2019-05-28	6/7/2019	HF	Yes	2019-06-13	198	107	0.92	132	14	871		Yes	T2DM	Yes	23.7	129	No	Yes	No					No	64	36	36	3	Complete	1	1	0	0	0	1	1	0	0	0
707	Male	84	61350	Yes	Medicare-private/HMO/Other	White	No	Unknown	Complete	2019-05-28	5/31/2019	HF	No		131	71	1.16	145	15	448		No	No diagnosis of DM	Yes	27.8	215	No	Yes	No					Yes	32	34	37	2	Complete	1	0	1	0	0	0	0	1	0	0
708	Female	91	60614	Yes	Medicare (Title 18)	Black or African American	No	Unknown	Complete	2019-05-24	5/30/2019	HF	No		191	77	1.12	140	24			No	No diagnosis of DM	Yes	28.7	200	No	Yes	No					No	65	28	28	4	Complete	1	1	0	0	0	1	1	0	0	0
709	Female	84	60617	Yes	Medicare-private/HMO/Other	Black or African American	No	Unknown	Complete	2019-05-28	6/6/2019	HF	No		198	65	0.97	140	19	112		No	No diagnosis of DM	Yes	37	229	No	Yes	No					No	53	26	23	1	Complete	1	1	0	0	0	0	1	0	0	0
710	Male	77	60045	Yes	Medicare-private/HMO/Other	White	No	Unknown	Complete	2019-05-28	5/31/2019	HF	No		135	71	2.73	130	129	1325		No	No diagnosis of DM	Yes	25.7	180	No	Yes	No					Yes	37	41	60	4	Complete	1	0	1	0	0	0	0	1	0	0
711	Male	56	60610	Yes	Medicare (Title 18)	Black or African American	No	Unknown	Complete	2019-05-25	8/23/2019	HF	No		113	81	12.69	144	73	1146		No	No diagnosis of DM	Yes	30.06	211	Yes	Yes	No					Yes	22	41	42	4	Complete	1	0	1	0	0	1	1	0	0	0
712	Male	85	60610	Yes	Medicare-private/HMO/Other	White	No	Unknown	Complete	2019-05-29	6/3/2019	HF	No		156	60	0.97	139	30	1156		Yes	T2DM	Yes	20.4	146	No	Yes	Yes	PCP	6/6/2019	In Person		No	62	31	39	4	Complete	1	0	1	0	0	0	0	1	0	0
713	Female	81	60643	Yes	Medicare-private/HMO/Other	Black or African American	No	Unknown	Complete	2019-05-27	5/30/2019	HF	No		186	113	0.97	146	20	844		No	No diagnosis of DM	Yes	29.1	154	No	Yes	No					No	64	34	35	3	Complete	1	1	0	0	0	0	1	0	0	0
714	Female	73	60622	Yes	Medicare-private/HMO/Other	White	No	Unknown	Complete	2019-05-25	6/4/2019	HF	No		127	60	0.86	142	13	286		No	No diagnosis of DM	Yes	40.5	235	No	Yes	No					No	61	26	37	4	Complete	1	1	0	0	0	0	0	1	0	0
715	Female	81	60151	Yes	Medicare-private/HMO/Other	White	No	Unknown	Complete	2019-05-29	6/1/2019	HF	No		138	91	1.1	145	26		17783	No	No diagnosis of DM	Yes	26.9	152	No	Yes	No					No	43	36	43	4	Complete	1	1	0	0	0	0	0	1	0	0
716	Female	72	60601	Yes	Medicare (Title 18)	White	No	Unknown	Complete	2019-05-29	7/10/2019	Other	No		159	90	3.7	143	52	793		No	T2DM	Yes	40.99	238	No	Yes	Yes	PCP	7/16/2019	In Person		No	52	42	42	4	Complete	1	1	0	0	0	1	0	1	0	0
717	Male	74	60401	Yes	Medicare (Title 18)	White	No	Unknown	Complete	2019-05-29	6/3/2019	HF	Yes	2019-06-05	141	76	1.69	142	25	492		No	T2DM	Yes	31.7	233	No	Yes	No					No	55	28	35	4	Complete	1	0	1	0	0	1	0	1	0	0
718	Female	72	60660	Yes	Medicare-private/HMO/Other	Black or African American	No	Unknown	Complete	2019-05-26	5/29/2019	HF	No		133	87	1.17	136	25	50		No	No diagnosis of DM	Yes	56	312		Yes	No					No	50	32	39	2	Complete	1	1	0	0	0	0	1	0	0	0
719	Male	47	60156	Yes	Medicare-private/HMO/Other	White	No	Unknown	Complete	2019-05-29	6/10/2019	HF	No		163	70	4.75	134	53			No	No diagnosis of DM	Yes	27.5	192	No	Yes	No					No	50	30	30	4	Complete	1	0	1	0	0	0	0	1	0	0
720	Female	95	60622	Yes	Medicare (Title 18)	White	No	Unknown	Complete	2019-05-29	5/31/2019	HF	No		154	88	0.82	139	16	193		No	No diagnosis of DM	Yes	31.8	162	No	Yes	No					No	72	33	39	4	Complete	1	1	0	0	0	1	0	1	0	0
721	Male	47	60619	Yes	Medicare (Title 18)	Black or African American	No	Unknown	Complete	2019-05-29	6/6/2019	HF	Yes	2019-06-10	122	62	5.3	138	53	3202		Yes	No diagnosis of DM	Yes	21.4	178	No	Yes	No					Yes	26	36	35	1	Complete	1	0	1	0	0	1	1	0	0	0
722	Female	81	60616	Yes	Medicare (Title 18)	Black or African American	No	Unknown	Complete	2019-05-29	6/1/2019	HF	Yes	2019-06-22	139	74	0.69	145	25	310		No	No diagnosis of DM	Yes	41.1	282	No	Yes	No					No	41	30	36	2	Complete	1	1	0	0	0	1	1	0	0	0
723	Male	75	60133	Yes	Medicare-private/HMO/Other	White	No	Unknown	Complete	2019-05-28	6/17/2019	HF	No		102	93	2.3	135	54		3785	No	T2DM	Yes	34.19	244	Yes	Yes	No					Yes	15	46	54	4	Complete	1	0	1	0	0	0	0	1	0	0
724	Female	64	60174	Yes	Private/HMO/Other	White	No	Unknown	Complete	2019-05-29	5/30/2019	HF	Yes	2019-06-05	140	66	1.7	134	38	338		No	T2DM	Yes	47	274	No	Yes	No					No	63	28	36	4	Complete	1	1	0	0	1	0	0	1	0	0
725	Male	87	60601	Yes	Private/HMO/Other	Asian (Asian Indian, Chinese, Filipino, Japanese, Korean, Vietnamese, other Asian)	No	Unknown	Complete	2019-05-30	7/17/2019	HF	No		111	71	5.21	142	113	765		No	T2DM	Yes	27.2	163	No	Yes	No					No	53	48	60	4	Complete	1	0	1	0	1	0	0	0	1	0
726	Female	89	60044	Yes	Medicare (Title 18)	White	No	Unknown	Complete	2019-05-30	6/5/2019	HF	Yes	2019-07-04	128	71	1.49	140	39	1024		No	No diagnosis of DM	Yes	26.6	171	No	Yes	Yes	PCP	6/12/2019	In Person		No	68	41	43	4	Complete	1	1	0	0	0	1	0	1	0	0
727	Male	95	60108	Yes	Medicare-private/HMO/Other	White	No	Unknown	Complete	2019-05-29	6/4/2019	HF	Yes	2019-06-12	124	80	1.1	138	24		16742	No	No diagnosis of DM	Yes	28.2	154	No	Yes	No					No	43	41	46	4	Complete	1	0	1	0	0	0	0	1	0	0
728	Female	72	60654	Yes	Medicare (Title 18)	Black or African American	No	Unknown	Complete	2019-05-29	6/9/2019	HF	No		143	120	1.31	143	21	594		No	T2DM	Yes	34.7	189	Yes	Yes	No					No	61	31	40	4	Complete	1	1	0	0	0	1	1	0	0	0
729	Male	83	60174	Yes	Medicare (Title 18)	White	No	Unknown	Complete	2019-05-30	6/10/2019	HF	No		116	97	1.9	137	40		32408	No	T2DM	Yes	17.6	127	No	Yes	No					Yes	15	43	53	4	Complete	1	0	1	0	0	1	0	1	0	0
730	Female	82	60188	Yes	Medicare-private/HMO/Other	White	No	Unknown	Complete	2019-05-28	6/2/2019	HF	Yes	2019-06-20	102	68	1.2	133	28		3284	Yes	T2DM	Yes	20.54	123	No	Yes	No					No	83	40	50	4	Complete	1	1	0	0	0	0	0	1	0	0
731	Female	88	60430	Yes	Medicare-private/HMO/Other	Undetermined	No	Unknown	Complete	2019-05-30	6/13/2019	HF	No		146	72	2.52	128	66	2325		No	No diagnosis of DM	Yes	26.7	134	No	Yes	No					Yes	35	45	48	4	Complete	1	1	0	0	0	0	0	0	0	0
732	Female	56	60610	Yes	Medicare (Title 18)	Black or African American	No	Unknown	Complete	2019-05-29	6/3/2019	HF	No		125	82	0.87	141	14	97		Yes	T2DM	Yes	50.5	282	No	Yes	No					No	61	23	31	4	Complete	1	1	0	0	0	1	1	0	0	0
733	Female	90	60510	Yes	Private/HMO/Other	White	No	Unknown	Complete	2019-05-29	5/30/2019	HF	No		147	91	1.4	136	20		9204	No	No diagnosis of DM	Yes	18.04	104	No	Yes	No					No	50	37	46	4	Complete	1	1	0	0	1	0	0	1	0	0
734	Female	56	60804	No		White	Yes	Unknown	Complete	2019-05-29	6/6/2019	HF	No		138	110	0.81	141	12	880		No	T2DM	No	43.9	224	No	Yes	No					Yes	22	26	37	1	Complete	0	1	0	0	0	0	0	1	0	1
735	Male	81	60623	Yes	Medicare (Title 18)	Black or African American	No	Unknown	Complete	2019-05-30	6/3/2019	HF	No		121	56	2.46	141	37	552		No	T2DM	Yes	24.7	176	No	Yes	No					No	60	49	40	1	Complete	1	0	1	0	0	1	1	0	0	0
736	Male	89	60035	Yes	Medicare-private/HMO/Other	White	No	Unknown	Complete	2019-05-30	6/2/2019	HF	No		104	76	0.89	137	20	325		No	No diagnosis of DM	Yes	28.1	194	No	Yes	Yes	Cardiology	6/3/2019	In Person		No	69	37	46	4	Complete	1	0	1	0	0	0	0	1	0	0
737	Female	94	60610	Yes	Medicare (Title 18)	White	No	Unknown	Complete	2019-05-30	6/2/2019	HF	Yes	2019-06-07	174	99	1.07	132	26	725		No	No diagnosis of DM	Yes	27.5	134	Yes	Yes	No					No	60	35	43	4	Complete	1	1	0	0	0	1	0	1	0	0
738	Male	68	61310	Yes	Medicare (Title 18)	White	No	Unknown	Complete	2019-05-29	6/5/2019	HF	Yes	2019-06-19	119	90	0.93	139	24	574		Yes	No diagnosis of DM	Yes	28.4	185	Yes	Yes	No					Yes	15	38	44	2	Complete	1	0	1	0	0	1	0	1	0	0
739	Male	78	60178	Yes	Medicare (Title 18)	White	No	Unknown	Complete	2019-05-30	6/6/2019	HF	No		116	66	1.62	138	38	392		Yes	No diagnosis of DM	Yes	33.44	233	No	Yes	Yes	Cardiology	6/11/2019	In Person		No	63	36	46	4	Complete	1	0	1	0	0	1	0	1	0	0
740	Male	70	60640	Yes	Medicare (Title 18)	White	No	Unknown	Complete	2019-05-29	6/9/2019	HF	Yes	2019-06-10	108	91	1.04	138	26	420		No	No diagnosis of DM	Yes	31.6	216	No	Yes	No					No	74	39	48	2	Complete	1	0	1	0	0	1	0	1	0	0
741	Female	74	60628	Yes	Medicare (Title 18)	Black or African American	No	Unknown	Complete	2019-05-31	6/7/2019	HF			104	109	1.27	136	29	686		No	No diagnosis of DM	No	23	126	No	Yes	Yes	Cardiology	6/13/2019	In Person		Yes	17	42	50	1	Complete	1	1	0	0	0	1	1	0	0	0
742	Male	87	60150	Yes	Medicare (Title 18)	White	No	Unknown	Complete	2019-05-30	6/2/2019	HF	No		162	68	3.11	138	57	2100		No	T2DM	Yes	36.6	233	No	Yes	No					Yes	40	38	40	3	Complete	1	0	1	0	0	1	0	1	0	0
743	Female	65	60099	Yes	Medicare (Title 18)	White	Yes	Unknown	Complete	2019-05-31	6/2/2019	HF	No		120	76	1.57	137	35	1871		No	No diagnosis of DM	No	37.2	217	No	Yes	No					Yes	33	33	39	2	Complete	1	1	0	0	0	1	0	1	0	1
744	Female	76	60625	Yes	Medicare-private/HMO/Other	White	No	Unknown	Complete	2019-05-31	6/3/2019	HF	No		107	71	1.02	135	25	50		No	T2DM	Yes	34.6	220	No	Yes	No					No	59	37	45	3	Complete	1	1	0	0	0	0	0	1	0	0
745	Female	83	60510	Yes	Medicare-private/HMO/Other	White	No	Unknown	Complete	2019-05-31	7/1/2019	HF	No		160	64	0.7	137	28		815	Yes	No diagnosis of DM	Yes	30.4	162	Yes	Yes	No					No	66	23	37	4	Complete	1	1	0	0	0	0	0	1	0	0
746		82	60188	Yes	Medicare (Title 18)	Asian (Asian Indian, Chinese, Filipino, Japanese, Korean, Vietnamese, other Asian)	No	Unknown	Complete	2019-05-31	6/1/2019	HF	No		140	51	3.7	135	29		35788	No	T2DM	Yes	27.6	156	No	Yes	No					No	69	42	39	4	Complete	1	0	0	0	0	1	0	0	1	0
747	Female	79	60134	Yes	Medicare (Title 18)	White	No	Unknown	Complete	2019-05-31	0219-06-01	HF	No		120	68	1.1	142	25			No	T2DM	Yes	23.8	125	No	Yes	No					Yes	30	31	39	4	Complete	1	1	0	0	0	1	0	1	0	0
748	Female	52	60637	Yes	Medicare (Title 18)	Black or African American	No	Unknown	Complete	2019-05-30	6/4/2019	HF	No		123	93	1.89	138	46	22		No	No diagnosis of DM	Yes	43.9	247	No	Yes	No					No	74	30	39	1	Complete	1	1	0	0	0	1	1	0	0	0
749	Female	102	60187	Yes	Medicare (Title 18)	White	No	Unknown	Complete	2020-04-02	4/6/2020	HF	No		191	63	1	141	33		12669	No	No diagnosis of DM	Yes	37.8	181	No	Yes	No					No	55	29	36	4	Complete	1	1	0	0	0	1	0	1	0	0
750	Male	83	60133	Yes	Medicare (Title 18)	White	No	Unknown	Complete	2020-04-28	5/2/2020	HF	Yes	2020-05-28	163	68	2.7	142	57		3799	No	T2DM	Yes	33.5	220	No	Yes	Yes	PCP	5/5/2020	Telehealth	Phone	No	59	31	39	4	Complete	1	0	1	0	0	1	0	1	0	0
751		66	60532	Yes	Medicare-private/HMO/Other	White	No		Complete	2020-03-30	4/6/2020	HF	No		111	102	1.1	146	17		30183	No	No diagnosis of DM	Yes	37	253	No	Yes	No					Yes	18	37	42	4	Complete	1	0	0	0	0	0	0	1	0	0
752	Female	91	60137	Yes	Medicare-private/HMO/Other	White	No		Complete	2020-05-01	5/13/2020	HF	Yes	2020-05-21	137	72	1.2	135	34		3787	No	No diagnosis of DM	Yes	18	127	No	Yes	No					No	57	36	46	4	Complete	1	1	0	0	0	0	0	1	0	0
753	Male	42	60190	Yes	Medicaid (Title 19)	White	No		Complete	2020-05-24	5/29/2020	HF	No		161	96	1.5	141	22		4889	No	No diagnosis of DM	Yes	34	236	No	Yes	Yes	Cardiology	6/3/2020	In Person		Yes	24	18	28	4	Complete	1	0	1	1	0	0	0	1	0	0
754	Female	93	60148	Yes	Medicare (Title 18)	White	No		Complete	2020-05-19	5/22/2020	HF	No		136	96	0.9	141	19		2114	Yes	No diagnosis of DM	Yes	39	231	No	Yes	Yes	Cardiology	5/28/2020	Telehealth	Phone	No	62	34	47	4	Complete	1	1	0	0	0	1	0	1	0	0
755	Male	81	60190	Yes	Medicare-private/HMO/Other	White	No		Complete	2020-05-01	5/5/2020	HF	No		91	66	1.3	140	34		966	No	No diagnosis of DM	No	30	256	No	Yes	No					No	60	38	49	4	Complete	1	0	1	0	0	0	0	1	0	0
756	Female	94	60510	Yes	Medicare-private/HMO/Other	White	No		Complete	2020-05-27	6/3/2020	HF	No		125	81	1.1	141	23	411		Yes	No diagnosis of DM	Yes	25	145	No	Yes	Yes	Cardiology	6/10/2020	Telehealth	Phone	No	60	37	47	4	Complete	1	1	0	0	0	0	0	1	0	0
757	Male	68	60139	Yes	Medicare (Title 18)	White	No		Complete	2020-05-27	6/2/2020	HF	No		142	104	1.3	137	27		1660	Yes	T2DM	Yes	53	368	No	Yes	No					Yes	36	31	41	3	Complete	1	0	1	0	0	1	0	1	0	0
758	Female	93	60187	Yes	Medicare-private/HMO/Other	White	No		Complete	2020-05-07	5/14/2020	HF	No		112	45	1.3	129	24		19444	No	No diagnosis of DM	No	19	100	Yes	No	No					Yes	20	45	50	4	Complete	1	1	0	0	0	0	0	1	0	0
759	Male	42	60187	No		White	No		Complete	2020-05-02	5/7/2020	HF	No		185	114	1	138	18		3121	No	No diagnosis of DM	Yes	32	222	No	Yes	Yes	Cardiology	5/14/2020	In Person		Yes	21	20	26	4	Complete	0	0	1	0	0	0	0	1	0	0
760	Female	92	60046	Yes	Medicare (Title 18)	White	No		Complete	2020-03-28	3/30/2020	HF	No		159	96	2.06	139	65	799		No	T2DM	Yes	25	140	No	Yes	No					No	60	40	50	4	Complete	1	1	0	0	0	1	0	1	0	0
761	Female	92	60134	Yes	Medicare-private/HMO/Other	White	No		Complete	2020-05-07	5/11/2020	HF	No		151	93	1.4	136	26	304		No	T2DM	Yes	33	201	No	Yes	Yes	Cardiology	5/18/2020	Telehealth	Phone	No	59	35	44	4	Complete	1	1	0	0	0	0	0	1	0	0
763	Female	80	60190	Yes	Medicare (Title 18)	White	No		Complete	2020-05-29	5/31/2020	HF	No		147	47	1.5	137	31		1894	No	T2DM	Yes	27	164	No	Yes	No					Yes	35	33	40	4	Complete	1	1	0	0	0	1	0	1	0	0
764	Male	92	60185	Yes	Medicare (Title 18)	White	Yes		Complete	2020-03-30	4/2/2020	HF	No		140	80	1.3	134	24	6120		No	No diagnosis of DM	Yes	24	168	No	Yes	Yes	Cardiology	4/7/2020	Telehealth	Phone	No	55	37	43	4	Complete	1	0	1	0	0	1	0	1	0	1
765	Female	83	60050	Yes	Medicare-private/HMO/Other	White	No		Complete	2020-04-06	4/10/2020	HF	Yes	2020-05-07	111	86	1.3	140	28		3859	Yes	No diagnosis of DM	Yes	23	134	No	Yes	No					No	56	37	48	3	Complete	1	1	0	0	0	0	0	1	0	0
766	Male	47	60137	Yes	Private/HMO/Other	White	No		Complete	2020-04-02	4/7/2020	HF	No		147	110	1	137	12		2987	No	T2DM	Yes	32	230	Yes	Yes	Yes	Cardiology	4/14/2020	In Person		Yes	20	26	33	4	Complete	1	0	1	0	1	0	0	1	0	0
767	Male	78	60178	Yes	Medicare-private/HMO/Other	White	No		Complete	2020-04-14	4/24/2020	HF	No		102	72	1.9	136	48	484		Yes	No diagnosis of DM	No	30	233	No	Yes	Yes	Cardiology	4/29/2020	Telehealth	Phone	No	67	39	51	4	Complete	1	0	1	0	0	0	0	1	0	0
768	Male	49	60139	Yes	Private/HMO/Other	White	No		Complete	2020-05-12	5/16/2020	HF	No		184	135	1	137	12		1001	No	T2DM	Yes	37	290	Yes	Yes	Yes	Cardiology	5/22/2020	In Person		Yes	40	22	26	3	Complete	1	0	1	0	1	0	0	1	0	0
769	Male	76	60142	Yes	Private/HMO/Other	White	No		Complete	2020-05-16	5/27/2020	HF	No		114	88	1.41	141	39	355		No	T2DM	Yes	44	310	Yes	Yes	No					No	52	42	46	4	Complete	1	0	1	0	1	0	0	1	0	0
770	Female	31	60188	Yes	Medicaid-private/HMO/Other	Black or African American	No		Complete	2020-04-11	4/15/2020	HF	No		139	108	1	140	15		1144	No	T2DM	No	47	317	Yes	Yes	Yes	Cardiology	4/21/2020	Telehealth	Phone	Yes	13	21	29	4	Complete	1	1	0	0	0	0	1	0	0	0
771	Male	35	60137	Yes	Medicare-private/HMO/Other	Asian (Asian Indian, Chinese, Filipino, Japanese, Korean, Vietnamese, other Asian)	No		Complete	2020-05-18	5/29/2020	HF	No		142	132	0.7	136	19		1695	No	T2DM	No	28	226	No	Yes	Yes	Cardiology	6/2/2020	In Person		Yes	17	20	32	4	Complete	1	0	1	0	0	0	0	0	1	0
772	Female	62	60188	Yes	Medicare (Title 18)	White	No		Complete	2020-05-04	5/12/2020	HF	No		128	71	5.7	138	58		65762	No	T2DM	Yes	219	40.16	No	Yes	Yes	Cardiology	5/19/2020	Telehealth	Phone	Yes	35	42	42	4	Complete	1	1	0	0	0	1	0	1	0	0
773	Male	59	60178	Yes	Private/HMO/Other	Black or African American	No		Complete	2020-05-17	5/24/2020	HF	No		119	126	1.2	138	21	673		No	T2DM	Yes		255	No	Yes	Yes	Cardiology	5/29/2020	Telehealth	Phone	Yes	20	35	41	4	Complete	1	0	1	0	1	0	1	0	0	0
774	Male	72	60555	Yes	Medicare-private/HMO/Other	White	No		Complete	2020-05-30	6/8/2020	HF	No		113	73	1	146	34		8185	Yes	No diagnosis of DM	No	27	188	Yes	Yes	No					No	65	34	45	4	Complete	1	0	1	0	0	0	0	1	0	0
775	Male	86	60103	Yes	Medicare (Title 18)	White	No		Complete	2020-05-20	5/23/2020	HF	Yes	2020-06-03	144	85	2.5	142	56		11714	No	T2DM	Yes	22	164	No	Yes	Yes	Cardiology	5/27/2020	Telehealth	Phone	Yes	35	40	45	4	Complete	1	0	1	0	0	1	0	1	0	0
776	Female	54	60133	Yes	Private/HMO/Other	White	Yes		Complete	2020-04-11	4/22/2020	HF	Yes	2020-05-07	104	68	0.7	141	16		1660	No	No diagnosis of DM	Yes	62	315	Yes	Yes	Yes		4/28/2020	Telehealth	Phone	No	54	23	35	4	Complete	1	1	0	0	1	0	0	1	0	1
777	Male	65	60137	Yes	Medicare-private/HMO/Other	White	No		Complete	2020-04-17	4/28/2020	HF	No		140	87	1.1	144	34		4805	No	T2DM	Yes	32	220	No	Yes	No					No	65	26	37	4	Complete	1	0	1	0	0	0	0	1	0	0
778	Male	98	60134	Yes	Medicare (Title 18)	White	No		Complete	2020-05-31	6/4/2020	HF	No		102	86	1.9	133	34	819		No	No diagnosis of DM	No	27	176	No	Yes	Yes	Cardiology	6/11/2020	Telehealth	Phone	No	64	50	56	4	Complete	1	0	1	0	0	1	0	1	0	0
779	Male	78	60124	Yes	Medicare (Title 18)	White	No		Complete	2020-05-27	5/30/2020	HF	No		148	74	3.4	136	89	1238		No	T2DM	Yes	28	203	No	Yes	Yes	Cardiology	6/5/2020	Telehealth	Phone	No	69	39	48	4	Complete	1	0	1	0	0	1	0	1	0	0
780	Male	86	60103	Yes	Medicare (Title 18)	Asian (Asian Indian, Chinese, Filipino, Japanese, Korean, Vietnamese, other Asian)	No		Complete	2020-04-02	4/14/2020	HF	No		139	71	0.6	117	12		1983	No	T2DM	Yes	28	167	No	Yes	Yes	Cardiology	4/21/2020	Telehealth	Phone	No	65	40	41	4	Complete	1	0	1	0	0	1	0	0	1	0
781	Male	76	60510	Yes	Private/HMO/Other	White	No		Complete	2020-04-05	4/10/2020	HF	Yes	2020-04-14	119	81	1.7	136	49	3678		No	T2DM	Yes	25	192	No	Yes	No					Yes	20	39	48	4	Complete	1	0	1	0	1	0	0	1	0	0
782	Male	52	60115	Yes	Medicaid-private/HMO/Other	Black or African American	No		Complete	2020-04-02	4/5/2020	HF	No		143	76	13.07	138	36	364		No	T2DM	Yes	29	233	Yes	Yes	No					No	60	33	29	1	Complete	1	0	1	0	0	0	1	0	0	0
783	Male	77	60136	Yes	Medicare-private/HMO/Other	White	No		Complete	2020-04-04	4/10/2020	HF	Yes	2020-05-04	140	120	1.66	140	40	724		No	No diagnosis of DM	Yes	29	220	No	Yes	Yes	Cardiology	4/15/2020	Telehealth	Phone	Yes	27	35	47	4	Complete	1	0	1	0	0	0	0	1	0	0
784	Female	71	60142	Yes	Medicare (Title 18)	White	No		Complete	2020-04-23	4/27/2020	HF	No		192	84	1.03	140	28	252		No	T2DM	Yes	43	235	No	Yes	No					No	65	23	27	4	Complete	1	1	0	0	0	1	0	1	0	0
785	Male	57	61362	Yes	Medicare-private/HMO/Other	White	No		Complete	2020-03-24	3/31/2020	HF	No		169	88	0.6	141	13	267		No	T2DM	Yes	61	392	No	Yes	No					No	60	16	27	2	Complete	1	0	1	0	0	0	0	1	0	0
786	Female	76	60174	Yes	Medicare (Title 18)	White	No		Complete	2020-05-01	5/2/2020	HF	No		42	69	2.3	132	52			Yes	No diagnosis of DM	Yes	18	102	Yes	No	No					No	80	53	62	4	Complete	1	1	0	0	0	1	0	1	0	0
787	Female	76	60190	Yes	Medicare-private/HMO/Other	White	No		Complete	2020-03-26	3/30/2020	HF	Yes	2020-04-04	100	122	0.6	134	3			Yes	No diagnosis of DM	Yes	25	142	No	Yes	No							41	51	4	Complete	1	1	0	0	0	0	0	1	0	0
788	Female	96	60174	Yes	Medicare (Title 18)	White	No		Complete	2020-04-28	5/3/2020	HF	Yes	2020-05-04	171	67	0.9	139	20	295		No	No diagnosis of DM	Yes	19	118	No	Yes	No					No	58	28	35	4	Complete	1	1	0	0	0	1	0	1	0	0
789	Female	78	60124	Yes	Medicare-private/HMO/Other	White	No		Complete	2020-05-22	6/2/2020	HF	No		137	78	0.88	138	21	314		No	No diagnosis of DM	No	29	147	No	Yes	No					Yes	30	29	38	4	Complete	1	1	0	0	0	0	0	1	0	0
790	Female	74	60135	Yes	Medicare (Title 18)	White	Yes		Complete	2020-03-16	3/23/2020	HF	No		177	62	1.91	141	29	2702		No	T2DM	Yes	27	166	No	Yes	Yes	Cardiology	3/27/2020	Telehealth	Phone	No	45	33	30	3	Complete	1	1	0	0	0	1	0	1	0	1
791	Female	87	60611	Yes	Private/HMO/Other	White	No		Complete	2020-05-25	6/5/2020	HF	No		171	62	1.44	130	29	382		No	No diagnosis of DM	Yes	32	160	No	Yes	Yes	Cardiology	6/12/2020	Telehealth	Phone	No	67	36	36	4	Complete	1	1	0	0	1	0	0	1	0	0
792	Female	82	60002	Yes	Medicare (Title 18)	White	No		Complete	2020-04-07	4/24/2020	HF	No		89	92	1.6	133	45	685		No	No diagnosis of DM	No	29	145	Yes	Yes	No					No	55	50	60	4	Complete	1	1	0	0	0	1	0	1	0	0
793	Male	70	60174	Yes	Medicare-private/HMO/Other	White	No		Complete	2020-05-22	5/30/2020	HF	No		157	92	4.1	138	103	3121		No	T2DM	Yes	24	163	Yes	Yes	Yes	Cardiology	6/5/2020	In Person		No	55	41	53	4	Complete	1	0	1	0	0	0	0	1	0	0
794	Male	82	60123	Yes	Medicare-private/HMO/Other	White	No		Complete	2020-05-28	6/2/2020	HF	Yes	2020-06-08	131	68	2.2	139	41			No	T2DM	Yes	25	148	No	Yes	Yes	PCP	6/4/2020	Telehealth	Phone	No	45	37	43	3	Complete	1	0	1	0	0	0	0	1	0	0
795	Female	77	60429	Yes	Medicare-private/HMO/Other	Black or African American	No		Complete	2020-05-03	5/7/2020	HF	No		125	78	0.7	129	3	2044		No	No diagnosis of DM	Yes	21	133	Yes	No	No					Yes	31	36	36	2	Complete	1	1	0	0	0	0	1	0	0	0
796	Male	37	60115	Yes	Private/HMO/Other	White	No		Complete	2020-03-27	3/29/2020	HF	No		150	66	0.84	137	19	793		No	No diagnosis of DM	Yes	37	228	No	Yes	Yes	Cardiology	4/6/2020	Telehealth	Phone	No	66	11	21	1	Complete	1	0	1	0	1	0	0	1	0	0
797	Male	74	60174	Yes	Medicare-private/HMO/Other	White	No		Complete	2020-04-26	5/4/2020	HF	No		121	83	1.1	135	37	1440		Yes	T2DM	Yes	28	175	No	Yes	Yes	Cardiology	5/11/2020	Telehealth	Phone	Yes	26	34	46	4	Complete	1	0	1	0	0	0	0	1	0	0
798	Female	76	60510	Yes	Medicare-private/HMO/Other	White	No		Complete	2020-05-02	5/6/2020	HF	No		106	70	4.4	131	32	2132		No	T2DM	Yes	35	211	Yes	Yes	Yes	Cardiology	5/12/2020	Telehealth	Phone	No	60	51	48	4	Complete	1	1	0	0	0	0	0	1	0	0
799	Female	72	60119	Yes	Medicare-private/HMO/Other	White	No		Complete	2020-05-07	5/14/2020	HF	No		162	64	2.5	124	45	606		No	T1DM	Yes	33	200	No	Yes	No					No	70	37	40	4	Complete	1	1	0	0	0	0	0	1	0	0
800	Male	76	60178	Yes	Medicare-private/HMO/Other	White	No		Complete	2020-05-29	6/1/2020	HF	No		112	81	1.4	142	24	928		Yes	T2DM	Yes	35		No	Yes	Yes	Cardiology	6/8/2020	Telehealth	Phone	Yes	20	35	44	4	Complete	1	0	1	0	0	0	0	1	0	0
801	Male	85	60134	Yes	Medicare-private/HMO/Other	White			Complete	2020-04-26	4/30/2020	HF	No		114	58	2.7	137	74	407		Yes	T2DM	Yes	34	227	No	Yes	No					No	60	44	55	4	Complete	1	0	1	0	0	0	0	1	0	0
802	Male	71	60510	Yes	Medicare (Title 18)	White	No		Complete	2020-04-25	4/28/2020	HF	No		173	71	0.9	141	10		9918	No	T2DM	Yes	23	162		Yes	No					No	59	19	28	4	Complete	1	0	1	0	0	1	0	1	0	0
803	Male	94	60134	Yes	Medicare-private/HMO/Other	White	No		Complete	2020-04-21	4/26/2020	HF	No		140	105	1.2	131	29	324		No	No diagnosis of DM	Yes	31	209	No	Yes	No					No	59	41	51	4	Complete	1	0	1	0	0	0	0	1	0	0
804	Male	84	60175	Yes	Medicare-private/HMO/Other	White	No		Complete	2020-05-26	6/2/2020	HF	No		141	73	1	137	18	91		No	No diagnosis of DM	Yes	33	226	No	Yes	No					No	66	31	36	4	Complete	1	0	1	0	0	0	0	1	0	0
805	Female	48	46403	Yes	Private/HMO/Other	Black or African American	No		Complete	2020-05-25	6/15/2020	HF	Yes	2020-06-22			1.42	138	18			No	No diagnosis of DM	No	31	201	Yes	Yes	No					Yes	16	23	11	1	Complete	1	1	0	0	1	0	1	0	0	0
806	Male	68	60531	Yes	Medicare-private/HMO/Other	White	No		Complete	2020-05-07	5/11/2020	HF	No		172	58	0.9	134	11	627		No	No diagnosis of DM	Yes	37	264	No	Yes	Yes	Cardiology	5/18/2020	Telehealth		No	53	20	27	3	Complete	1	0	1	0	0	0	0	1	0	0
807	Male	76	60544	Yes	Medicare-private/HMO/Other	White	No		Complete	2020-03-19	3/30/2020	HF	Yes	2020-04-17	96	93	2.4	142	69	1210		No	T2DM	Yes	35	204	No	Yes	Yes	Cardiology	4/3/2020	Telehealth	Phone	No	53	45	56	4	Complete	1	0	1	0	0	0	0	1	0	0
808	Female	82	60134	Yes	Medicare (Title 18)	White	No		Complete	2020-03-18	3/22/2020	HF	No		127	65	1	137	14	590		No	No diagnosis of DM	Yes	21	127	No	Yes	Yes	Cardiology	3/27/2020	Telehealth	Phone	No	65	34	40	4	Complete	1	1	0	0	0	1	0	1	0	0
809	Male	91	60134	Yes	Medicare-private/HMO/Other	White	No		Complete	2020-05-22	5/24/2020	HF	No		126	86	1.1	137	24	1217		No	No diagnosis of DM	No	21		No	Yes	Yes	Cardiology	5/29/2020	Telehealth	Phone	No	62	40	48	4	Complete	1	0	1	0	0	0	0	1	0	0
810	Male	80	60510	Yes	Medicare (Title 18)	White	No		Complete	2020-04-05	4/8/2020	HF	No		140	88	1.5	130	35	1314		No	T2DM	Yes	29	188	No	Yes	Yes	Cardiology	4/15/2020	Telehealth	Phone	No	42	37	46	4	Complete	1	0	1	0	0	1	0	1	0	0
811	Male	48	60178	Yes	Medicare (Title 18)	White	No		Complete	2020-04-15	4/17/2020	HF	No		128	106	1.2	137	21	1158		No	T2DM	Yes	35	254	No	Yes	No					Yes	15	30	39	4	Complete	1	0	1	0	0	1	0	1	0	0
812	Female	58	60177	Yes	Private/HMO/Other	White	No		Complete	2020-04-17	4/20/2020	HF	Yes	2020-04-26	204	96	2	134	42	487		No	T2DM	Yes	44	253	Yes	Yes	No					No	60	29	29	4	Complete	1	1	0	0	1	0	0	1	0	0
813	Female	77	60618	Yes	Medicare-private/HMO/Other	White	No		Complete	2020-05-18	5/21/2020	HF	No		140	65	0.77	141	29	128		No	No diagnosis of DM	Yes	50	301	No	Yes	Yes	Cardiology	5/28/2020	Telehealth	Phone	No	70	23	35	4	Complete	1	1	0	0	0	0	0	1	0	0
814	Female	84	60134	Yes	Medicare-private/HMO/Other	White	No		Complete	2020-05-27	6/4/2020	HF	No		144	58	0.8	142	32	1320		No	T2DM	Yes	28	144	Yes	Yes	No					No	50	25	39	4	Complete	1	1	0	0	0	0	0	1	0	0
815	Male	59	60134	Yes	Private/HMO/Other	White	No		Complete	2020-04-30	5/5/2020	HF	No		177	132	1	139	18	379		No	No diagnosis of DM	Yes	40	340	No	Yes	Yes	Cardiology	5/12/2020	Telehealth	Phone	No	45	24	30	4	Complete	1	0	1	0	1	0	0	1	0	0
816	Female	69	60174	Yes	Medicare (Title 18)	White	No		Complete	2020-04-23	4/25/2020	HF	Yes	2020-04-29	117	65	0.8	138	20	195		No	No diagnosis of DM	No	29	177	No	Yes	No					No	69	28	39	4	Complete	1	1	0	0	0	1	0	1	0	0
817	Female	75	60506	Yes	Private/HMO/Other	Black or African American	No		Complete	2020-05-22	5/26/2020	HF	No		130	158	1.4	138	15	375		No	T2DM	Yes	24	150	No	Yes	Yes	Cardiology	6/2/2020	Telehealth	Phone	Yes	34	37	41	3	Complete	1	1	0	0	1	0	1	0	0	0
818	Male	54	60060	Yes	Private/HMO/Other	White	No		Complete	2020-05-20	5/27/2020	HF	No		115	102	1.25	138	23	1127		No	T2DM	Yes	37	283	No	Yes	No					Yes	38	32	42	4	Complete	1	0	1	0	1	0	0	1	0	0
819	Female	67	60538	Yes	Medicare (Title 18)	White	Yes		Complete	2020-04-24	4/28/2020	HF	No		140	80	1	141	21		32823	No	T2DM	Yes	25	154	Yes	Yes	Yes	Cardiology	5/4/2020	Telehealth	Phone	No	50	25	33	4	Complete	1	1	0	0	0	1	0	1	0	1
820	Female	84	60510	Yes	Medicare (Title 18)	White	No		Complete	2020-05-14	5/17/2020	HF	No		170	70	1.5	135	26	778		No	No diagnosis of DM	Yes	19	108	No	Yes	Yes	Cardiology	5/22/2020	Telehealth	Phone	No	65	29	34	4	Complete	1	1	0	0	0	1	0	1	0	0
821	Female	45	60190	Yes	Private/HMO/Other	White	Yes		Complete	2020-05-26	5/29/2020	HF	No		127	102	0.8	140	9		1422	No	No diagnosis of DM	No	38	248	No	Yes	Yes	Cardiology	6/4/2020	Telehealth	Phone	No	59	23	32	4	Complete	1	1	0	0	1	0	0	1	0	1
822	Male	71	60614	Yes	Medicare-private/HMO/Other	White	No		Complete	2020-04-17	4/29/2020	HF	No		119	73	1.28	136	43	71		Yes	No diagnosis of DM	No	26	172	Yes	No	No					No	57	34	49	4	Complete	1	0	1	0	0	0	0	1	0	0
823	Female	54	60554	Yes	Medicare (Title 18)	White	No		Complete	2020-05-26	5/30/2020	HF	No		133	118	0.8	137	9			No	T2DM	Yes	48	307	No	Yes	Yes	Cardiology	6/5/2020	Telehealth	Phone	No	61	25	36	4	Complete	1	1	0	0	0	1	0	1	0	0
824	Male	60	61008	Yes	Private/HMO/Other	White	No		Complete	2020-05-23	5/28/2020	HF	No		129	76	0.81	140	18	558		Yes	T2DM	Yes	41	279	No	Yes	Yes	Cardiology	6/1/2020	Telehealth	Phone	No	44	24	36	3	Complete	1	0	1	0	1	0	0	1	0	0
825	Male	66	60510	Yes	Medicare-private/HMO/Other	White	No		Complete	2020-05-02	5/8/2020	HF	No		240	104	0.8	138	16	110		No	T2DM	Yes	42	318	No	Yes	No					No	60	23	26	4	Complete	1	0	1	0	0	0	0	1	0	0
826	Female	73	60615	Yes	Medicare (Title 18)	Black or African American	No		Complete	2020-04-11	4/14/2020	HF	No		135	89	0.89	137	14	2307		No	No diagnosis of DM	Yes	26	158	No	Yes	No					Yes	10	30	36	1	Complete	1	1	0	0	0	1	1	0	0	0
827	Male	67	60174	Yes	Medicare-private/HMO/Other	White	Yes		Complete	2020-05-04	5/8/2020	HF	No		222	88	1.1	139	16	114		No	No diagnosis of DM	Yes	55	378	No	Yes	Yes	Cardiology	5/14/2020	Telehealth	Phone	No	60	24	22	4	Complete	1	0	1	0	0	0	0	1	0	1
829	Female	68	60187	Yes	Medicare-private/HMO/Other	White	No		Complete	2020-03-27	4/1/2020	HF	No		140	70	0.9	137	17		582	No	No diagnosis of DM	Yes	54	258	No	Yes	No					No	66	23	31	4	Complete	1	1	0	0	0	0	0	1	0	0
830	Female	89	60115	Yes	Medicare (Title 18)	White	No		Complete	2020-05-05	5/13/2020	HF	Yes	2020-05-15	167	82	1.18	134	22	596		No	T2DM	Yes	26	140	No	Yes	No					No	61	31	37	1	Complete	1	1	0	0	0	1	0	1	0	0
831	Female	58	60073	Yes	Private/HMO/Other	Black or African American	No		Complete	2020-04-29	5/5/2020	HF	No		136	126	0.74	140	26	1339		No	No diagnosis of DM	No	21	115	No	Yes	No					Yes	30	26	36	4	Complete	1	1	0	0	1	0	1	0	0	0
832	Female	46	60014	Yes	Medicare (Title 18)	White	No		Complete	2020-04-08	4/14/2020	HF	No		254	116	1.54	139	17	899		No	No diagnosis of DM	Yes	42.8	230	No	Yes	No					Yes	40	24	21	4	Complete	1	1	0	0	0	1	0	1	0	0
833	Female	67	60618	Yes	Private/HMO/Other	White	No		Complete	2020-04-12	4/20/2020	HF	No		125	108	2.61	133	94	194		Yes	T2DM	Yes	53	352	No	Yes	Yes	Cardiology	4/24/2020	Telehealth	Phone	No	53	44	62	4	Complete	1	1	0	0	1	0	0	1	0	0
834	Female	66	60064	Yes	Medicare (Title 18)	Black or African American	No		Complete	2020-05-28	6/5/2020	HF	No		155	75	1.33	141	17	280		Yes	No diagnosis of DM	Yes	58	290	No	Yes	No					No	58	22	27	1	Complete	1	1	0	0	0	1	1	0	0	0
835	Male	72	60087	Yes	Private/HMO/Other	White	Yes		Complete	2020-04-03	4/6/2020	HF	No		130	58	1.68	134	60	3220		Yes	T2DM	Yes	23	140	No	Yes	No					No	16	33	48	3	Complete	1	0	1	0	1	0	0	1	0	1
836	Male	64	60621	Yes	Medicaid (Title 19)	Black or African American	No		Complete	2020-04-10	4/16/2020	HF	No		147	85	2.22	139	26	1259		No	No diagnosis of DM	No	30	226	No	Yes	No					Yes	25	33	32	1	Complete	1	0	1	1	0	0	1	0	0	0
837	Male	80	60035	Yes	Medicare (Title 18)	White	No		Complete	2020-05-13	5/15/2020	HF	No		176	61	1.81	141	43	1062		No	No diagnosis of DM	Yes	30	210	No	Yes	Yes	Cardiology	5/21/2020	Telehealth	Phone	No	72	26	36	4	Complete	1	0	1	0	0	1	0	1	0	0
838	Male	54	60649	Yes	Medicare (Title 18)	Black or African American	No		Complete	2020-05-01	5/5/2020	HF	Yes	2020-05-06	163	103	3.7	141	28	2016		Yes	T2DM	Yes	33	205	Yes	Yes	No					Yes	30	32	31	1	Complete	1	0	1	0	0	1	1	0	0	0
839	Female	35	60619	Yes	Medicare-private/HMO/Other	Black or African American	No		Complete	2020-05-22	5/26/2020	HF	Yes	2020-06-15	115	80	1.44	139	29	1852		No	T2DM	Yes	39	271	No	Yes	No					Yes	32	32	28	1	Complete	1	1	0	0	0	0	1	0	0	0
840	Female	54	60302	Yes	Private/HMO/Other	White	No		Complete	2020-04-15	4/21/2020	HF	No		107	114	1.1	141	22	1711		No	No diagnosis of DM	No	23	157	No	Yes	No					No	19	32	45	4	Complete	1	1	0	0	1	0	0	1	0	0
841	Female	70	60616	Yes	Medicare (Title 18)	White	No		Complete	2020-05-07	5/16/2020	HF	No		157	93	0.74	134	21	108		No	T1DM	Yes	23	125	Yes	Yes	No					No	62	28	39	2	Complete	1	1	0	0	0	1	0	1	0	0
842	Female	93	60014	Yes	Medicare-private/HMO/Other	White	No		Complete	2020-04-14	4/16/2020	HF	Yes	2020-04-18	122	75	1.1	142	14	804		No	T2DM	Yes	17	95	No	Yes	No					No	65	36	42	4	Complete	1	1	0	0	0	0	0	1	0	0
843	Male	87	60611	Yes	Medicare-private/HMO/Other	Black or African American	No		Complete	2020-03-19	3/30/2020	HF	No		177	95	4.48	146	67	2106		No	T2DM	Yes	25	173	No	Yes	No					No	64	43	41	4	Complete	1	0	1	0	0	0	1	0	0	0
844	Female	96	60660	Yes	Medicare (Title 18)	Black or African American	No		Complete	2020-04-20	4/23/2020	HF	No		142	60	1.66	144	36	609		No	No diagnosis of DM	Yes	16	79	No	Yes	Yes	Cardiology	4/30/2020	Telehealth	Phone	No	75	35	39	2	Complete	1	1	0	0	0	1	1	0	0	0
845	Female	57	60473	Yes	Private/HMO/Other	Black or African American	No		Complete	2020-03-20	3/23/2020	HF	No		178	59	1.39	132	18	30		No	T2DM	Yes	39	237	No	Yes	No					No	75	20	22	3	Complete	1	1	0	0	1	0	1	0	0	0
846	Male	59	60610	Yes	Medicaid (Title 19)	Black or African American	No		Complete	2020-04-18	4/25/2020	HF	No		131	69	1.03	141	23	1526		Yes	No diagnosis of DM	No	24	165	No	Yes	No					Yes	17	23	30	4	Complete	1	0	1	1	0	0	1	0	0	0
847	Male	89	60643	Yes	Medicare-private/HMO/Other	White	No		Complete	2020-04-23	4/25/2020	HF	No		174	72	2.22	141	45	771		No	No diagnosis of DM	Yes	24	153	Yes	Yes	No					No	61	31	36	3	Complete	1	0	1	0	0	0	0	1	0	0
848	Female	67	60610	Yes	Medicare (Title 18)	Black or African American	No		Complete	2020-05-18	5/26/2020	HF	No		127	90	1.5	138	32	62		No	T2DM	No	48	289	No	Yes	Yes	PCP	6/1/2020	Telehealth	Phone	No	55	35	40	4	Complete	1	1	0	0	0	1	1	0	0	0
849	Male	78	60610	Yes	Medicare (Title 18)	White			Complete	2020-04-10	4/12/2020	HF	No		148	56	1.04	140	25	1321		No	No diagnosis of DM	Yes	22	139	No	Yes	No					No	52	26	35	4	Complete	1	0	1	0	0	1	0	1	0	0
850	Male	77	60657	Yes	Medicare-private/HMO/Other	White	No		Complete	2020-04-15	4/21/2020	HF	No		119	172	1.79	133	69	1255		Yes	T2DM	Yes	27	190	Yes	No	No					Yes	25	45	61	4	Complete	1	0	1	0	0	0	0	1	0	0
851	Female	55	60101	Yes	Medicare-private/HMO/Other	Black or African American	No		Complete	2020-04-24	5/1/2020	HF	Yes	2020-05-09	139	80	1.44	141	27	261		Yes	T2DM	No	57	335	No	Yes	No					No	75	31	31	3	Complete	1	1	0	0	0	0	1	0	0	0
852	Female	71	60643	Yes	Private/HMO/Other	Black or African American	No		Complete	2020-05-05	5/8/2020	HF	No		171	80	1.44	141	28	128		No	T2DM	Yes	28	157	No	Yes	Yes	PCP	5/13/2020	Telehealth	Phone	No	54	30	28	3	Complete	1	1	0	0	1	0	1	0	0	0
853	Male	71	60610	Yes	Medicare-private/HMO/Other	White	No		Complete	2020-05-06	5/14/2020	HF	No		207	80	1.01	136	25	929		Yes	No diagnosis of DM	Yes	16	102	No	Yes	Yes	PCP	5/20/2020	Telehealth	Phone	No	65	25	29	4	Complete	1	0	1	0	0	0	0	1	0	0
854	Female	76	60016	Yes	Medicare-private/HMO/Other	White	No		Complete	2020-04-10	4/16/2010	HF	No		124	110	0.78	139	21	565		No	No diagnosis of DM	Yes	35	170	No	Yes	Yes	Cardiology	4/23/2020	Telehealth	Phone	Yes	34	36	47	3	Complete	1	1	0	0	0	0	0	1	0	0
855	Female	92	60610	Yes	Medicare-private/HMO/Other	White	No		Complete	2020-05-28	5/31/2020	HF	No		148	88	0.76	138	22	292		No	No diagnosis of DM	No	22	120	Yes	No	No					No	66	33	44	4	Complete	1	1	0	0	0	0	0	1	0	0
856	Female	89	60646	Yes	Medicare-private/HMO/Other	White	No		Complete	2020-05-26	5/31/2020	HF	No		140	112	1.59	140	46	2504		No	No diagnosis of DM	Yes	24	132	No	Yes	No					No	53	37	49	4	Complete	1	1	0	0	0	0	0	1	0	0
857	Female	72	60610	Yes	Medicare-private/HMO/Other	White	No		Complete	2020-04-12	4/23/2020	HF	No		112	59	3.75	140	120	3998		Yes	No diagnosis of DM	Yes	34	174	Yes	No	No					No	76	43	62	4	Complete	1	1	0	0	0	0	0	1	0	0
858	Male	79	60611	Yes	Medicare-private/HMO/Other	White	No		Complete	2020-03-28	4/2/2020	HF	No		197	80	12.65	139	52	2045		No	No diagnosis of DM	Yes	21	153	No	Yes	No					Yes	24	39	32	4	Complete	1	0	1	0	0	0	0	1	0	0
859	Male	66	46321	Yes	Medicare-private/HMO/Other	White	No		Complete	2020-05-27	6/3/2020		No		141	92	1.61	142	31	132		No	T1DM	No	31	226	No	No	Yes	PCP	6/8/2020	Telehealth	Phone	No	43	32	38	4	Complete	1	0	1	0	0	0	0	1	0	0
860	Female	59	60649	Yes	Medicare (Title 18)	Black or African American	No		Complete	2020-04-10	4/15/2020	HF	No		154	65	1.26	134	26	12		No	T2DM	Yes	40	233	No	Yes	Yes	PCP	4/22/2020	Telehealth	Phone	No	60	22	26	1	Complete	1	1	0	0	0	1	1	0	0	0
861	Male	74	60605	Yes	Medicare-private/HMO/Other	Black or African American	No		Complete	2020-04-13	4/18/2020	HF	No		124	101	1.93	140	40	4998		No	T2DM	Yes	23	171	Yes	Yes	No					Yes	25	47	46	4	Complete	1	0	1	0	0	0	1	0	0	0
862	Male	86	60012	Yes	Medicare (Title 18)	White	No		Complete	2020-05-27	5/29/2020	HF	No		121	131	1.12	139	18	533		No	No diagnosis of DM	Yes	30	229	No	Yes	Yes	Cardiology	6/2/2020	In Person		No	49	41	47	4	Complete	1	0	1	0	0	1	0	1	0	0
863	Male	67	60619	Yes	Medicare (Title 18)	Black or African American	No		Complete	2020-05-12	6/2/2020	HF	No		102	73	1.79	136	49	692		No	T2DM	Yes	28	180	No	Yes	Yes	Cardiology	6/9/2020	Telehealth	Phone	Yes	30	37	43	1	Complete	1	0	1	0	0	1	1	0	0	0
864	Male	83	60615	Yes	Medicare-private/HMO/Other	Black or African American	No		Complete	2020-05-01	5/6/2020	HF	No		104	88	1.66	134	52	335		No	No diagnosis of DM	Yes	28	155	No	Yes	No					No	76	45	52	1	Complete	1	0	1	0	0	0	1	0	0	0
865	Female	65	60626	Yes	Medicare-private/HMO/Other	White	No		Complete	2020-03-18	3/21/2020	HF	Yes	2020-03-27	136	66	6.54	127	53	1222		No	T2DM	Yes	39	198	No	Yes	No					No	78	44	43	1	Complete	1	1	0	0	0	0	0	1	0	0
866	Male	86	60473	Yes	Medicare-private/HMO/Other	Black or African American	No		Complete	2020-05-23	5/27/2020	HF	Yes	2020-06-09	151	86	2.4	137	48	299		No	No diagnosis of DM	No	33	196	No	Yes	Yes	Cardiology	6/2/2020	Telehealth	Phone	No	56	37	40	3	Complete	1	0	1	0	0	0	1	0	0	0
867	Male	70	60657	Yes	Medicare-private/HMO/Other	White	No		Complete	2020-04-10	4/18/2010	HF	No		138	93	0.82	116	12	1633		No	No diagnosis of DM	Yes	22	143	Yes	Yes	No					Yes	40	40	43	4	Complete	1	0	1	0	0	0	0	1	0	0
868	Male	75	60640	Yes	Private/HMO/Other	Asian (Asian Indian, Chinese, Filipino, Japanese, Korean, Vietnamese, other Asian)	No		Complete	2020-04-13	4/18/2020	HF	Yes	2020-05-08	173	61	1.22	140	21	687		Yes	No diagnosis of DM	No	20	123	Yes	Yes	Yes	PCP	4/22/2020	Telehealth	Phone	No	60	22	32	2	Complete	1	0	1	0	1	0	0	0	1	0
869	Male	76	60605	Yes	Medicare-private/HMO/Other	White	No		Complete	2020-04-12	4/18/2020	HF	Yes	2020-04-22	116	133	1.07	133	28	100		No	T2DM	Yes	28	181	No	Yes	No					No	68	42	52	4	Complete	1	0	1	0	0	0	0	1	0	0
870	Male	96	60461	Yes	Medicare-private/HMO/Other	White	No		Complete	2020-05-04	5/8/2020	HF	Yes	2020-05-10	109	55	4.34	140	110	3739	31	No	T2DM	Yes		207	No	Yes	No					No	31	53	65	4	Complete	1	0	1	0	0	0	0	1	0	0
871	Female	63	60614	Yes	Medicare (Title 18)	Black or African American	No		Complete	2020-04-10	4/14/2020	HF	No		165	68	2.21	142	55	253		No	T2DM	Yes	46	283	No	Yes	Yes	PCP	4/17/2020	Telehealth	Phone	No	71	23	31	4	Complete	1	1	0	0	0	1	1	0	0	0
872	Male	74	60613	Yes	Medicare-private/HMO/Other	White	No		Complete	2020-04-20	4/26/2020	HF	No		163	37	1.53	138	35	382		Yes	No diagnosis of DM	Yes	40	250	No	Yes	No					No	65	25	37	4	Complete	1	0	1	0	0	0	0	1	0	0
873	Male	71	60030	Yes	Medicare (Title 18)	White	No		Complete	2020-05-11	5/15/2020	HF	No	2020-05-25	185	67	3.75	132	57	426		No	T2DM	Yes	48	308	No	Yes	Yes	PCP	5/18/2020	Telehealth	Phone	No	62	37	36	4	Complete	1	0	1	0	0	1	0	1	0	0
874	Female	75	60620	Yes	Medicare-private/HMO/Other	Black or African American	No		Complete	2020-03-18	3/28/2020	HF	No		158	113	1.9	142	28	160		No	No diagnosis of DM	Yes	42	286	No	Yes	No					Yes	27	33	38	1	Complete	1	1	0	0	0	0	1	0	0	0
875	Female	70	60484	Yes	Medicare-private/HMO/Other	Black or African American	No		Complete	2020-05-27	6/11/2020	HF	No		166	60	3.33	142	66	2522		No	T2DM	Yes	27	160	No	Yes	No					No	56	31	36	2	Complete	1	1	0	0	0	0	1	0	0	0
876	Male	42	60115	Yes	Medicaid (Title 19)	Black or African American	No		Complete	2020-05-25	5/31/2020	HF	No		108	96	1.81	140	30	2396		No	No diagnosis of DM	Yes	27	178	No	Yes	No					Yes	25	30	38	1	Complete	1	0	1	1	0	0	1	0	0	0
877	Male	51	60610	Yes	Private/HMO/Other	White	No		Complete	2020-04-20	5/1/2020	HF	Yes	2020-05-21	128	132	0.67	143	13	450		No	T2DM	Yes	40	302	Yes	Yes	No					Yes	40	26	39	4	Complete	1	0	1	0	1	0	0	1	0	0
878	Female	68	60641	Yes	Medicare-private/HMO/Other	White	No		Complete	2020-04-27	5/8/2020	HF	No		182	82	1.46	144	30	1239		No	T1DM	No	20	110	No	Yes	Yes	PCP	5/14/2020	Telehealth	Video	No	63	28	28	3	Complete	1	1	0	0	0	0	0	1	0	0
879	Female	68	60613	Yes	Medicare-private/HMO/Other	Black or African American	No		Complete	2020-04-29	5/8/2020	HF	Yes	2020-05-09	121	73	1.6	143	26	145		No	T2DM	Yes	36	264	Yes	Yes	No					No	46	30	33	4	Complete	1	1	0	0	0	0	1	0	0	0
880	Male	92	60611	Yes	Medicare-private/HMO/Other	White	No		Complete	2020-05-12	5/21/2020	HF	Yes	2020-05-30	146	98	1.47	140	34	1077		No	No diagnosis of DM	Yes	24	170	No	Yes	No					Yes	22	43	47	4	Complete	1	0	1	0	0	0	0	1	0	0
881	Female	67	60661	Yes	Medicare-private/HMO/Other	Black or African American	No		Complete	2020-05-03	5/12/2020	HF	No		178	82	0.94	139	14	20		No	T2DM	Yes	47	300	No	Yes	Yes	PCP	5/19/2020	Telehealth	Phone	No	54	25	23	4	Complete	1	1	0	0	0	0	1	0	0	0
882	Male	82	60657	Yes	Medicare-private/HMO/Other	White	No		Complete	2020-04-16	4/18/2020	HF	No		112	80	1.83	134	40	370		Yes	No diagnosis of DM	No	23	172	No	Yes	No					Yes	35	43	52	4	Complete	1	0	1	0	0	0	0	1	0	0
883	Female	78	60610	Yes	Medicare-private/HMO/Other	White	No		Complete	2020-05-11	5/15/2020	HF	No		155	68	0.96	143	16	556		No	No diagnosis of DM	No	33	192	No	Yes	No					No	65	26	31	4	Complete	1	1	0	0	0	0	0	1	0	0
884	Male	84	60706	Yes	Medicare-private/HMO/Other	White	No		Complete	2020-04-03	4/7/2020	HF	No		117	75	1.56	145	26	417		No	No diagnosis of DM	Yes	32	200	No	Yes	No					No	58	39	43	3	Complete	1	0	1	0	0	0	0	1	0	0
885	Male	69	60657	Yes	Medicare-private/HMO/Other	White	No		Complete	2020-04-08	4/20/2020	HF	No		165	82	0.75	135	10	348		No	No diagnosis of DM	Yes	39	262	No	Yes	Yes	PCP	4/16/2020	Telehealth	Phone	No	69	20	30	4	Complete	1	0	1	0	0	0	0	1	0	0
886	Male	88	60060	Yes	Medicare-private/HMO/Other	White	No		Complete	2020-05-20	5/27/2020	HF	No		105	83	1	143	18	499		Yes	No diagnosis of DM	Yes	36	251	No	Yes	No					No	69	39	46	4	Complete	1	0	1	0	0	0	0	1	0	0
887	Female	53	60615	Yes	Private/HMO/Other	White	No		Complete	2020-04-16	4/28/2020	HF	No		97	55	1.23	127	22	33		No	T2DM	No	45	268	No	Yes	No					No	70	35	43	1	Complete	1	1	0	0	1	0	0	1	0	0
888	Female	87	60406	Yes	Medicare-private/HMO/Other	Black or African American	No		Complete	2020-05-17	5/19/2020	HF	No		161	72	1.55	141	23	1093		No	T2DM	Yes	25	130	No	Yes	No					No	42	28	31	1	Complete	1	1	0	0	0	0	1	0	0	0
889	Female	89	60656	Yes	Medicare-private/HMO/Other	White	No		Complete	2020-05-25	5/29/2020	HF	No		129	80	1.05	138	27	762		No	No diagnosis of DM	Yes	25	130	No	Yes	Yes	PCP	6/5/2020	Telehealth	Phone	Yes	34	38	43	3	Complete	1	1	0	0	0	0	0	1	0	0
890	Male	80	60619	Yes	Medicare-private/HMO/Other	Black or African American	No		Complete	2020-05-22	6/4/2020	HF	No		110	74	3.7	137	56	577		No	No diagnosis of DM	No	28	220	No	Yes	Yes	Cardiology	6/9/2020	Telehealth	Phone	Yes	17	50	46	1	Complete	1	0	1	0	0	0	1	0	0	0
891	Female	74	60608	Yes	Medicare-private/HMO/Other	White	Yes		Complete	2020-05-28	6/4/2020	HF	Yes	2020-06-10	115	60	1.32	122	42	170		No	T2DM	Yes	24	136	No	Yes	No					No	55	40	49	2	Complete	1	1	0	0	0	0	0	1	0	1
892	Male	63	62656	Yes	Private/HMO/Other	White	No		Complete	2020-05-28	6/5/2020	HF	No		142	97	1.31	138	32			No	T2DM	No	49	383	No	Yes	No					No	65	28	40	2	Complete	1	0	1	0	1	0	0	1	0	0
893	Female	93	46373	Yes	Medicare-private/HMO/Other	White			Complete	2020-05-22	5/26/2020	HF	No		109	75	1.33	134	34	151		No	No diagnosis of DM	Yes	28	144	No	Yes	Yes	PCP	6/2/2020	Telehealth	Phone	No	63	44	52	4	Complete	1	1	0	0	0	0	0	1	0	0
894	Female	81	60302	Yes	Medicare-private/HMO/Other	White	No		Complete	2020-05-20	5/23/2020	HF	Yes	2020-05-27	193	49	1.87	141	46	401		Yes	No diagnosis of DM	Yes	24	137	No	Yes	No					No	74	26	34	4	Complete	1	1	0	0	0	0	0	1	0	0
895	Male	63	60002	Yes	Medicare-private/HMO/Other	White	No		Complete	2020-04-18	4/21/2020	HF	No		132	107	1.4	139	32	23		No	T2DM	Yes	59	369	No	Yes	Yes	Cardiology	4/28/2020	Telehealth	Phone	No	66	32	44	4	Complete	1	0	1	0	0	0	0	1	0	0
896	Male	53	60610	Yes	Private/HMO/Other	White	No		Complete	2020-05-18	5/22/2020	HF	Yes	2020-06-02	130	65	10.96	139	41			No	No diagnosis of DM	Yes	25	188	No	Yes	No					No	50	34	35	4	Complete	1	0	1	0	1	0	0	1	0	0
897	Female	80	61376	Yes	Medicare-private/HMO/Other	White	No		Complete	2020-04-08	4/16/2020	HF	No		97	50	0.7	144	20			Yes	No diagnosis of DM	Yes	42	223	No	Yes	Yes	Cardiology	4/22/2020	Telehealth	Phone	No	70	35	49	2	Complete	1	1	0	0	0	0	0	1	0	0
898		62	60124	Yes	Private/HMO/Other	Black or African American	No		Complete	2020-05-10	5/13/2020	HF	No		146	71	0.8	137	9	176		No	No diagnosis of DM	No	28	180	No	Yes	Yes	PCP	5/15/2020	In Person		No	78	22	26	4	Complete	1	0	0	0	1	0	1	0	0	0
899	Female	57	60625	Yes	Private/HMO/Other	White	No		Complete	2020-04-29	5/2/2020	HF	No		131	68	0.72	140	13	75		No	No diagnosis of DM	No	50	269	No	Yes	No					No	68	19	29	3	Complete	1	1	0	0	1	0	0	1	0	0
900	Female	90	60610	Yes	Private/HMO/Other	Black or African American	No		Complete	2020-03-30	4/1/2020	HF	No		141	61	1.21	142	12	317		No	No diagnosis of DM	Yes	30	185	No	Yes	No					No	53	31	35	4	Complete	1	1	0	0	1	0	1	0	0	0
901	Male	61	61051	Yes	Private/HMO/Other	White	No		Complete	2020-03-31	4/24/2020	HF	No		102	70	1.8	135	41	1687		No	No diagnosis of DM	Yes	30	229	Yes	Yes	No					Yes	15	36	46	3	Complete	1	0	1	0	1	0	0	1	0	0
902	Male	58	60637	Yes	Medicaid (Title 19)	Black or African American	No		Complete	2020-03-23	3/31/2020	HF	No		105	82	1.73	134	70	135		No	No diagnosis of DM	Yes	40	261	No	Yes	Yes	Cardiology	4/2/2020	In Person		No	56	36	46	1	Complete	1	0	1	1	0	0	1	0	0	0
903	Female	79	46383	Yes	Medicare-private/HMO/Other	White	No		Complete	2020-05-05	5/15/2020	HF	Yes	2020-05-29	121	100	0.87	140	10	478		No	No diagnosis of DM	No	22	104	No	Yes	Yes	Cardiology	5/18/2020	Telehealth	Phone	Yes	40	33	43	3	Complete	1	1	0	0	0	0	0	1	0	0
904	Female	67	60619	Yes	Medicare (Title 18)	Black or African American	No	Unknown	Complete	2020-04-19	4/21/2020	HF	Yes	2020-05-17	181	90	4.64	141	32	4998		No	No diagnosis of DM	Yes	23	130	No	Yes	No					No	63	35	28	1	Complete	1	1	0	0	0	1	1	0	0	0
905	Male	76	60087	Yes	Medicare-private/HMO/Other	White	No	Unknown	Complete	2020-05-30	6/3/2020	HF	No		120	104	0.95	136	18	1149		Yes	No diagnosis of DM	Yes	23	160	No	Yes	No					Yes	27	40	47	3	Complete	1	0	1	0	0	0	0	1	0	0
906	Male	73	60610	Yes	Medicare (Title 18)	White	Yes	Unknown	Complete	2020-03-27	4/5/2020	HF	No		165	63	1.03	135	24	396		No	T2DM	Yes	33.1	231	No	Yes	No					No	65	23	34	4	Complete	1	0	1	0	0	1	0	1	0	1
907	Male	58	60085	No		Undetermined	No	Unknown	Complete	2020-03-22	3/26/2020	HF	No		127	88	1.01	139	17	545		No	T2DM	Yes	36.6	255	No	Yes	No					Yes	35	30	34	1	Complete	0	0	1	0	0	0	0	0	0	0
908	Female	88	60044	Yes	Medicare-private/HMO/Other	White	Yes	Unknown	Complete	2020-05-07	5/9/2020	HF	No		177	87	0.79	133	17	1745		No	No diagnosis of DM	Yes	23.3	136	No	Yes	No					Yes	29	30	36	4	Complete	1	1	0	0	0	0	0	1	0	1
909	Male	91	60031	Yes	Medicare-private/HMO/Other	White	No	Unknown	Complete	2020-04-02	4/4/2020	HF	No		133	61	1.54	133	26	461		Yes	No diagnosis of DM	Yes	25.1	175	No	Yes	Yes	Cardiology	4/10/2020	Telehealth	Phone	No	55	39	47	4	Complete	1	0	1	0	0	0	0	1	0	0
910	Male	42	60099	Yes	Medicare (Title 18)	Black or African American	No	Unknown	Complete	2020-03-18	4/1/2020	HF	No		140	97	1.45	138	18	1170		No	No diagnosis of DM	Yes	36.3	253	Yes	Yes	No					Yes	20	29	27	2	Complete	1	0	1	0	0	1	1	0	0	0
911	Male	73	60647	Yes	Medicare (Title 18)	White	No	Unknown	Complete	2020-05-04	6/12/2020	HF	No		95	94	1.67	137	38			Yes	No diagnosis of DM	Yes	34.3	267	Yes	Yes	No					Yes	20	44	54	4	Complete	1	0	1	0	0	1	0	1	0	0
912	Male	77	60610	Yes	Medicare (Title 18)	Black or African American	No	Unknown	Complete	2020-03-27	3/31/2020	HF	No		107	97	1.13	143	22	38		Yes	No diagnosis of DM	No	42	276	No	Yes	No					No	45	38	47	4	Complete	1	0	1	0	0	1	1	0	0	0
913	Female	67	60046	Yes	Medicare-private/HMO/Other	White	No	Unknown	Complete	2020-04-15	4/25/2020	HF	Yes	2020-05-25	130	105	0.8	133	17	1734		Yes	No diagnosis of DM	Yes	48	280	No	Yes	No					Yes	37	33	45	4	Complete	1	1	0	0	0	0	0	1	0	0
914	Female	74	60031	Yes	Medicare-private/HMO/Other	White	No	Unknown	Complete	2020-03-27	4/5/2020	HF	No		117	97	0.85	138	16	2410		Yes	T2DM	Yes	27.6	161	Yes	Yes	No					Yes	11	35	47	4	Complete	1	1	0	0	0	0	0	1	0	0
915	Female	82	60046	Yes	Medicare-private/HMO/Other	White	No	Unknown	Complete	2020-05-03	5/8/2020	HF	No		135	80	1.37	139	24	3068		No	No diagnosis of DM	Yes	32	175	No	Yes	Yes	Cardiology	5/15/2020	In Person		No	53	34	40	4	Complete	1	1	0	0	0	0	0	1	0	0
916	Female	73	60030	Yes	Medicare (Title 18)	White	No	Unknown	Complete	2020-04-30	5/5/2020	HF	No		128	72	0.89	139	21	39		Yes	No diagnosis of DM	Yes	45.4	225	No	Yes	Yes	PCP	5/12/2020	Telehealth	Phone	No	56	29	41	4	Complete	1	1	0	0	0	1	0	1	0	0
917	Male	86	60087	Yes	Medicare-private/HMO/Other	Black or African American	No	Unknown	Complete	2020-05-26	5/31/2020	HF	Yes	2020-06-09	159	73	1.36	141	23	2679		No	No diagnosis of DM	Yes	29.7	207	Yes	Yes	Yes	Cardiology	6/5/2020	In Person		Yes	24	29	32	3	Complete	1	0	1	0	0	0	1	0	0	0
918	Female	62	60617	Yes	Medicare (Title 18)	Black or African American	No	Unknown	Complete	2020-03-26	3/30/2020	HF	No		115	112	0.83	144	16	2142		Yes	No diagnosis of DM	Yes	23	125	No	Yes	Yes	PCP	4/3/2020	In Person		Yes	25	32	43	1	Complete	1	1	0	0	0	1	1	0	0	0
919	Female	95	60014	Yes	Medicare-private/HMO/Other	White	No	Unknown	Complete	2020-04-24	4/28/2020	HF	No		238	94	0.95	136	23	334		No	No diagnosis of DM	Yes	36.3	205	No	Yes	No					No	49	37	35	4	Complete	1	1	0	0	0	0	0	1	0	0
920	Female	69	60610	Yes	Medicare (Title 18)	Black or African American	No	Unknown	Complete	2020-04-12	4/16/2020	HF	No		155	70	2.26	142	37	740		Yes	No diagnosis of DM	Yes	42.4	263	No	Yes	No					Yes	28	28	31	4	Complete	1	1	0	0	0	1	1	0	0	0
921	Male	85	60601	Yes	Medicare (Title 18)	White	No	Unknown	Complete	2020-05-20	6/24/2020	HF	No		117	65	1.73	141	33	1312		No	No diagnosis of DM	Yes	24.6	197	No	Yes	No					Yes	19	38	45	4	Complete	1	0	1	0	0	1	0	1	0	0
922	Male	70	60085	Yes	Medicare-private/HMO/Other	Black or African American	No	Unknown	Complete	2020-03-22	3/25/2020	HF	No		105	103	10.01	138	44	1410		Yes	No diagnosis of DM	Yes	29	242	No	Yes	No					Yes	24	53	53	1	Complete	1	0	1	0	0	0	1	0	0	0
923	Female	73	60461	Yes	Medicare (Title 18)	Black or African American	No	Unknown	Complete	2020-04-16	4/19/2020	HF	No		153	81	4.21	135	58	3879		No	T2DM	Yes	21.8	123	No	Yes	Yes	Cardiology	4/22/2020	Telehealth	Phone	Yes	30	40	38	4	Complete	1	1	0	0	0	1	1	0	0	0
924	Male	96	60044	Yes	Medicaid (Title 19)	Asian (Asian Indian, Chinese, Filipino, Japanese, Korean, Vietnamese, other Asian)	No	Unknown	Complete	2020-04-01	4/4/2020	HF	No		133	83	2.16	126	74	3733		No	T2DM	Yes	19.5	132	No	Yes	No					Yes	26	50	56	4	Complete	1	0	1	1	0	0	0	0	1	0
925	Male	73	60613	Yes	Medicare-private/HMO/Other	White	No	Unknown	Complete	2020-04-28	5/7/2020	HF	No		127	56	1.36	133	41	405		No	T2DM	Yes	35.9	280	No	Yes	No					Yes	40	34	46	4	Complete	1	0	1	0	0	0	0	1	0	0
926	Male	58	60513	Yes	Medicaid (Title 19)	Black or African American	No	Unknown	Complete	2020-05-14	5/27/2020	HF	Yes	2020-06-01	138	80	1.4	139	23	166		No	T2DM	Yes	43.5	348	No	Yes	No					No	43	26	29	4	Complete	1	0	1	1	0	0	1	0	0	0
927	Male	37	60647	Yes	Medicaid (Title 19)	White	No	Unknown	Complete	2020-05-02	5/7/2020	HF	No		117	112	1.41	137	20	3149		No	No diagnosis of DM	Yes	26.5	190	Yes	Yes	No					Yes	23	36	39	4	Complete	1	0	1	1	0	0	0	1	0	0
928	Male	45	60640	Yes	Medicaid (Title 19)	Black or African American	No	Unknown	Complete	2020-03-22	3/24/2020	HF	No		180	80	1.41	141	16	41		Yes	T2DM	Yes	43	291	No	Yes	No					No	50	22	17	2	Complete	1	0	1	1	0	0	1	0	0	0
929	Female	74	60653	Yes	Medicare-private/HMO/Other	Black or African American	No	Unknown	Complete	2020-05-29	6/4/2020	HF	No		193	99	0.87	143	15	1563		No	T2DM	Yes	41.8	259	No	Yes	No					Yes	26	23	26	1	Complete	1	1	0	0	0	0	1	0	0	0
930	Female	74	60077	Yes	Medicare (Title 18)	Asian (Asian Indian, Chinese, Filipino, Japanese, Korean, Vietnamese, other Asian)	No	Unknown	Complete	2020-03-20	3/24/2020	HF	No		138	70	0.68	138	17	54		No	No diagnosis of DM	Yes	32.6	184	No	Yes	No					No	57	27	36	3	Complete	1	1	0	0	0	1	0	0	1	0
931	Male	70	60064	Yes	Medicare-private/HMO/Other	Black or African American	No	Unknown	Complete	2020-05-02	5/12/2020	HF	Yes	2020-06-08	177	92	1.81	140	16	147		Yes	T2DM	Yes	38.5	308	No	Yes	Yes	Cardiology	5/18/2020	In Person		No	50	27	31	1	Complete	1	0	1	0	0	0	1	0	0	0
932	Male	47	60085	Yes	Medicaid (Title 19)	White	Yes	Unknown	Complete	2020-05-03	5/9/2020	HF	No		150	117	1.07	132	25	2272		No	T2DM	Yes	29.8	190	No	Yes	No					Yes	13	26	35	1	Complete	1	0	1	1	0	0	0	1	0	1
933	Male	65	60040	Yes	Medicare-private/HMO/Other	White	No	Unknown	Complete	2020-05-08	5/13/2020	HF	No		141	70	1.11	139	33	199		No	No diagnosis of DM	Yes	42.1	269	No	Yes	Yes	Cardiology	5/20/2020	In Person		No	60	26	34	3	Complete	1	0	1	0	0	0	0	1	0	0
934	Female	83	60069	Yes	Medicare-private/HMO/Other	White	No	Unknown	Complete	2020-03-20	3/25/2020	HF	No		108	112	1.46	141	29	6296		No	No diagnosis of DM	No	14.1	84	Yes	Yes	No					Yes	23	50	53	4	Complete	1	1	0	0	0	0	0	1	0	0
935	Male	70	60610	Yes	Medicare (Title 18)	Black or African American	No	Unknown	Complete	2020-05-22	5/27/2020	HF	No		150	79	1.27	135	23	2044		Yes	T2DM	Yes	27.3	185	No	Yes	No					Yes	23	27	34	4	Complete	1	0	1	0	0	1	1	0	0	0
936	Female	63	60619	Yes	Medicare (Title 18)	Black or African American	No	Unknown	Complete	2020-05-18	5/20/2020	HF	No		116	77	2.39	134	105	26		Yes	No diagnosis of DM	No	32.5	240	No	Yes	No					No	70	38	54	1	Complete	1	1	0	0	0	1	1	0	0	0
937	Female	69	60624	Yes	Medicare (Title 18)	Black or African American	No	Unknown	Complete	2020-04-30	5/5/2020	HF	No		189	79	9.66	139	97	725		No	No diagnosis of DM	Yes	30.6	162	No	Yes	No					No	45	34	35	1	Complete	1	1	0	0	0	1	1	0	0	0
938	Female	40	60651	Yes	Medicaid (Title 19)	White	Yes	Unknown	Complete	2020-04-03	4/10/2020	HF	No		142	73	3.57	141	45	1101		No	T2DM	Yes	31.2	182	No	Yes	No					Yes	27	29	30	1	Complete	1	1	0	1	0	0	0	1	0	1
939	Male	50	60625	Yes	Medicaid (Title 19)	White	Yes	Unknown	Complete	2020-04-26	6/25/2020	HF	No		140	75	1.96	137	38	289		No	T2DM	Yes	52.7	378	No	Yes	No					No	67	33	32	3	Complete	1	0	1	1	0	0	0	1	0	1
940	Female	76	60510	Yes	Medicare (Title 18)	White	No	Unknown	Complete	2020-05-27	6/3/2020	HF	No		136	85	0.7	139	19	589		Yes	No diagnosis of DM	Yes	44	233	No	Yes	Yes	Cardiology	6/9/2020	In Person		No	57	30	40	4	Complete	1	1	0	0	0	1	0	1	0	0
941	Male	77	60619	Yes	Medicare (Title 18)	Black or African American	No	Unknown	Complete	2020-05-09	5/25/2020	HF	No		124	99	1.49	141	40	1017		No	No diagnosis of DM	No	28.4	204	Yes	Yes	Yes	Cardiology	5/26/2020	Telehealth	Phone	Yes	10	42	45	1	Complete	1	0	1	0	0	1	1	0	0	0
942	Male	67	60146	Yes	Medicare-private/HMO/Other	White	No	Unknown	Complete	2020-03-21	3/24/2020	HF	Yes	2020-04-05	158	62	1.23	143	28	898		Yes	T2DM	Yes	40.6	308	No	Yes	Yes	Cardiology	3/30/2020	In Person		No	70	21	32	3	Complete	1	0	1	0	0	0	0	1	0	0
943	Male	83	60115	Yes	Medicare-private/HMO/Other	White	No	Unknown	Complete	2020-03-24	3/31/2020	HF	Yes	2020-04-19	119	60	1.53	145	47	975		No	T2DM	Yes	39	247	No	Yes	Yes	PCP	4/6/2020	Telehealth	Phone	Yes	33	39	47	1	Complete	1	0	1	0	0	0	0	1	0	0
944	Male	51	60115	Yes	Medicaid (Title 19)	White	No	Unknown	Complete	2020-05-05	5/9/2020	HF	No		153	90	0.89	135	13	445		Yes	T2DM	Yes	49.5	396	No	Yes	No					No	41	19	33	1	Complete	1	0	1	1	0	0	0	1	0	0
945	Female	90	60115	Yes	Medicare-private/HMO/Other	White	No	Unknown	Complete	2020-05-15	5/18/2020	HF	No		133	58	0.84	140	27	278		No	No diagnosis of DM	Yes	35.1	180	No	Yes	No					No	59	30	42	1	Complete	1	1	0	0	0	0	0	1	0	0
946	Male	60	60178	Yes	Private/HMO/Other	White	No	Unknown	Complete	2020-04-18	4/21/2020	HF	No		171	146	0.87	134	19	1230		Yes	T2DM	Yes	25.2	147	No	Yes	Yes	Cardiology	4/27/2020	Telehealth	Phone	No	45	25	37	4	Complete	1	0	1	0	1	0	0	1	0	0
947	Female	50	60150	Yes	Medicaid (Title 19)	White	No	Unknown	Complete	2020-05-27	5/29/2020	HF	No		183	88	0.65	135	13	264		No	No diagnosis of DM	Yes	39.1	228	No	Yes	No					Yes	33	17	25	3	Complete	1	1	0	1	0	0	0	1	0	0
948	Female	88	60123	Yes	Medicare (Title 18)	White	No	Unknown	Complete	2020-04-09	4/14/2020	HF	No		160	66	1.22	140	27	1135		No	T2DM	Yes	35.5	182	No	Yes	Yes	Cardiology	4/20/2020	Telehealth	Phone	No	59	25	34	3	Complete	1	1	0	0	0	1	0	1	0	0
949	Male	90	60178	Yes	Medicare-private/HMO/Other	White	No	Unknown	Complete	2020-04-28	5/3/2020	HF	No		130	69	0.99	140	26	1305		Yes	No diagnosis of DM	Yes	20.1	140	No	Yes	Yes	PCP	5/7/2020	In Person		No	45	35	44	4	Complete	1	0	1	0	0	0	0	1	0	0
950	Male	55	60115	Yes	Private/HMO/Other	Black or African American	No	Unknown	Complete	2020-03-30	4/7/2020	HF	No		178	91	3.84	136	27	1366		No	T2DM	Yes	27.8	188	No	Yes	Yes	PCP	4/14/2020	Telehealth	Phone	Yes	36	35	27	1	Complete	1	0	1	0	1	0	1	0	0	0
951	Female	93	60178	Yes	Medicare-private/HMO/Other	White	No	Unknown	Complete	2020-05-01	5/8/2020	HF	Yes	2020-05-15	179	70	1.66	137	49	916		No	No diagnosis of DM	Yes	21	129	No	Yes	Yes	PCP	5/14/2020	In Person		No	67	32	40	4	Complete	1	1	0	0	0	0	0	1	0	0
952	Female	77	60178	Yes	Medicare (Title 18)	White	No	Unknown	Complete	2020-05-16	5/18/2020	HF	No		199	115	0.72	137	13	323		No	No diagnosis of DM	Yes	23.2	131	No	Yes	No					No	48	27	33	4	Complete	1	1	0	0	0	1	0	1	0	0
953	Male	79	60178	Yes	Medicare-private/HMO/Other	White	No	Unknown	Complete	2020-05-10	5/13/2020	HF	No		157	76	1.33	141	22	899		No	No diagnosis of DM	Yes	34.5	227	No	Yes	Yes	Cardiology	5/19/2020	Telehealth	Phone	No	43	25	33	4	Complete	1	0	1	0	0	0	0	1	0	0
954	Male	82	60115	Yes	Medicare (Title 18)	White	No	Unknown	Complete	2020-05-15	5/18/2020	HF	Yes	2020-06-06	130	82	0.63	143	16	570		Yes	No diagnosis of DM	Yes	24.7	158	No	Yes	No					No	44	29	40	1	Complete	1	0	1	0	0	1	0	1	0	0
955	Male	87	60135	Yes	Medicare (Title 18)	White	No	Unknown	Complete	2020-05-06	5/8/2020	HF	No		120	95	0.77	141	27	747		No	No diagnosis of DM	Yes	28.4	215	No	Yes	No					No	48	34	46	3	Complete	1	0	1	0	0	1	0	1	0	0
956	Female	100	60115	Yes	Medicare-private/HMO/Other	White	No	Unknown	Complete	2020-05-23	5/29/2020	HF	Yes	2020-06-27	135	83	0.66	133	32	328		No	T2DM	Yes	36.7	188	Yes	Yes	No					No	70	38	51	1	Complete	1	1	0	0	0	0	0	1	0	0
957	Male	75	60115	Yes	Medicare-private/HMO/Other	Black or African American	No	Unknown	Complete	2020-04-06	4/15/2020	HF	Yes	2020-04-30	120	116	2.28	150	52	2758		No	T2DM	Yes	27.5	203	Yes	Yes	No					Yes	30	46	49	1	Complete	1	0	1	0	0	0	1	0	0	0
958	Female	92	60115	Yes	Private/HMO/Other	White	No	Unknown	Complete	2020-04-16	5/6/2020	HF	No		157	115	0.84	142	24	510		No	No diagnosis of DM	Yes	25	145	No	No						No	54	32	46	1	Complete	1	1	0	0	1	0	0	1	0	0
959	Female	80	60115	Yes	Medicare (Title 18)	White	No	Unknown	Complete	2020-03-18	3/24/2020	HF	No		108	104	1.42	126	57	340		No	T2DM	Yes	34	190	No	Yes	No					No	55	55	60	1	Complete	1	1	0	0	0	1	0	1	0	0
960	Female	90	60548	Yes	Medicare-private/HMO/Other	White	No	Unknown	Complete	2020-03-19	4/15/2020	HF			127	97	1.6	139	30	3520		No	T2DM	Yes	28	143	Yes	No						Yes	30	44	51	3	Complete	1	1	0	0	0	0	0	1	0	0
961	Male	90	60115	Yes	Medicare-private/HMO/Other	White	No	Unknown	Complete	2020-04-11	4/17/2020	HF	No		104	94	1.83	137	42	2546		Yes	No diagnosis of DM	Yes	34.6	208	No	No	No					Yes	32	48	59	1	Complete	1	0	1	0	0	0	0	1	0	0
962	Male	65	60630	Yes	Private/HMO/Other	White	No	Unknown	Complete	2020-04-21	4/25/2020	HF	Yes	2020-04-27	122	88	0.8	141	13	75		No	T2DM	Yes	45.7	292	No	Yes	No					No	66	27	37	3	Complete	1	0	1	0	1	0	0	1	0	0
963	Male	62	60115	Yes	Private/HMO/Other	White	No	Unknown	Complete	2020-04-29	5/4/2020	HF	No		131	92	1.03	141	19	868		No	No diagnosis of DM	Yes	40.7	268	No	Yes	Yes	Cardiology	5/11/2020	Telehealth	Phone	No	43	28	36	1	Complete	1	0	1	0	1	0	0	1	0	0
964	Male	93	60115	Yes	Medicare-private/HMO/Other	White	No	Unknown	Complete	2020-05-03	5/8/2020	HF	No		113	77	1.46	139	30	625		Yes	T2DM	Yes	21.6	142	No	Yes	Yes	Cardiology	5/14/2020	Telehealth	Phone	Yes	32	48	50	1	Complete	1	0	1	0	0	0	0	1	0	0
965	Male	84	60189	Yes	Medicare-private/HMO/Other	White	No	Unknown	Complete	2020-05-19	5/21/2020	HF	No		134	77	1.4	147	19		3607	No	No diagnosis of DM	Yes	26	197	No	Yes	Yes	Cardiology	5/28/2020	Telehealth	Phone	No	55	33	37	4	Complete	1	0	1	0	0	0	0	1	0	0
966	Female	68	60419	Yes	Medicare (Title 18)	Black or African American	No	Unknown	Complete	2020-04-06	4/21/2020	HF	No		103	60	1.62	142	38	261		Yes	No diagnosis of DM	No	24.5	166	No	Yes	No					Yes	35	34	41	1	Complete	1	1	0	0	0	1	1	0	0	0
967	Male	48	60531	Yes	Medicaid (Title 19)	White	No	Unknown	Complete	2020-03-24	3/27/2020	HF	No		118	93	0.77	134	3	1000		Yes	No diagnosis of DM	Yes	19.4	135	Yes	Yes	No					No	50	28	36	3	Complete	1	0	1	1	0	0	0	1	0	0
968	Female	75	60008	Yes	Medicare-private/HMO/Other	White	No	Unknown	Complete	2020-03-24	3/26/2020	HF	No		132	55	0.95	135	22	1021		No	No diagnosis of DM	Yes	25	121	No	Yes	No					No	55	32	39	3	Complete	1	1	0	0	0	0	0	1	0	0
969	Female	45	60030	Yes	Medicaid (Title 19)	White	No	Unknown	Complete	2020-04-29	5/1/2020	HF	No		168	88	0.91	138	12	110		No	No diagnosis of DM	Yes	45	296	No	Yes	Yes	Cardiology	5/8/2020	Telehealth	Phone	No	67	20	25	4	Complete	1	1	0	1	0	0	0	1	0	0
970	Female	72	60142	Yes	Medicare-private/HMO/Other	White	No	Unknown	Complete	2020-05-01	5/3/2020	HF	No		116	105	1.28	138	43	550		Yes	T2DM	Yes	23.9	139	No	Yes	Yes	PCP	5/4/2020	Telehealth	Phone	No	77	39	56	4	Complete	1	1	0	0	0	0	0	1	0	0
971	Male	78	60623	Yes	Medicare-private/HMO/Other	White	Yes	Unknown	Complete	2020-03-19	3/20/2020	HF	No		188	83	8.79	138	50	615		No	T2DM	Yes	34.8	203	No	Yes	No					No	57	38	35	1	Complete	1	0	1	0	0	0	0	1	0	1
972	Female	95	60510	Yes	Medicare-private/HMO/Other	White	No	Unknown	Complete	2020-03-23	3/26/2020	HF	Yes	2020-04-05	140	69	0.8	124	16	1543		No	No diagnosis of DM	Yes	18.9	97	No	Yes	Yes	Cardiology	4/2/2020	Telehealth	Phone	No	64	39	42	4	Complete	1	1	0	0	0	0	0	1	0	0
973	Female	59	60634	Yes	Medicaid (Title 19)	White	Yes	Unknown	Complete	2020-03-16	3/19/2020	HF	No		145	61	1.08	139	15	91		No	No diagnosis of DM	Yes	53.3	301	No	Yes	No					No	65	22	27	3	Complete	1	1	0	1	0	0	0	1	0	1
974	Male	60	60502	Yes	Private/HMO/Other	White	No	Unknown	Complete	2020-04-13	4/16/2020	HF	Yes	2020-05-14			1.32	139	37			No	T2DM	Yes	33	227	No	Yes	No					Yes	35	21	23	4	Complete	1	0	1	0	1	0	0	1	0	0
975	Male	70	60610	Yes	Medicare (Title 18)	Black or African American	No	Unknown	Complete	2020-05-18	6/1/2020	HF	No		130	80	1.83	137	17	425		No	T2DM	Yes	45.2	297	No	Yes	No					Yes	31	34	34	4	Complete	1	0	1	0	0	1	1	0	0	0
976	Male	70	49103	Yes	Medicare-private/HMO/Other	White	No	Unknown	Complete	2020-04-16	4/24/2020	HF	No		109	127	4.12	134	76	3161		Yes	No diagnosis of DM	Yes	33.3	274	No	Yes	No					Yes	23	56	64	1	Complete	1	0	1	0	0	0	0	1	0	0
977	Female	79	60653	Yes	Medicare-private/HMO/Other	Black or African American	No	Unknown	Complete	2020-05-15	5/19/2020	HF	No		129	77	1.47	139	33	60		No	T2DM	No	27.3	159	No	Yes	No					No	70	40	38	1	Complete	1	1	0	0	0	0	1	0	0	0
978	Male	90	60137	Yes	Medicare (Title 18)	White	No	Unknown	Complete	2020-05-15	5/21/2020	HF	No		131	108	1	133	17		2050	Yes	No diagnosis of DM	Yes	30.3	205	No	Yes	No					No	43	43	53	4	Complete	1	0	1	0	0	1	0	1	0	0
979	Female	66	60636	Yes	Medicaid (Title 19)	Black or African American	No	Unknown	Complete	2020-04-02	4/12/2020	HF	No		198	78	1.34	141	24	474		Yes	T2DM	Yes	52.7	312	No	Yes	No					No	79	20	22	1	Complete	1	1	0	1	0	0	1	0	0	0
980	Male	56	46404	Yes	Private/HMO/Other	Black or African American	Yes	Unknown	Complete	2020-04-19	4/29/2020	HF	Yes	2020-05-03	122	124	2.1	128	76	1427		No	T2DM	Yes	40	278	No	Yes	No					No	58	42	51	1	Complete	1	0	1	0	1	0	1	0	0	1
981	Female	91	60531	Yes	Medicare-private/HMO/Other	White	No	Unknown	Complete	2020-05-01	5/6/2020	HF	No		183	67	1.99	134	81	1490		No	T2DM	Yes	26.4	154	No	Yes	Yes		5/12/2020	Telehealth	Phone	No	69	43	46	3	Complete	1	1	0	0	0	0	0	1	0	0
982	Male	60	60623	Yes	Medicaid (Title 19)	Black or African American	No	Unknown	Complete	2020-04-22	4/28/2020	HF	No		106	82	1.37	145	25	239		Yes	No diagnosis of DM	No	30.3	249	No	Yes	No					Yes	30	35	40	1	Complete	1	0	1	1	0	0	1	0	0	0
983	Female	39	60649	Yes	Medicaid (Title 19)	Black or African American	No	Unknown	Complete	2020-04-30	5/2/2020	HF	No	2020-05-16	109	112	1.13	130	12	5		No	T2DM	Yes	41	292	No	Yes	No					No	69	32	39	1	Complete	1	1	0	1	0	0	1	0	0	0
984	Male	80	60108	Yes	Medicare (Title 18)	White	No	Unknown	Complete	2020-05-25	5/29/2020	HF	No		107	118	1.1	141	23		4623	No	T2DM	Yes	26.8	161	No	Yes	Yes	Cardiology	6/3/2020	In Person		Yes	38	43	53	4	Complete	1	0	1	0	0	1	0	1	0	0
985	Male	61	60622	Yes	Medicaid (Title 19)	White	No	Unknown	Complete	2020-04-02	4/7/2020	HF	Yes	2020-04-08	95	80	1.91	136	48	3185		Yes	No diagnosis of DM	Yes	22	183	No	Yes	No					No	10	48	51	4	Complete	1	0	1	1	0	0	0	1	0	0
986	Female	80	60188	Yes	Medicare-private/HMO/Other	White	No	Unknown	Complete	2020-04-11	4/15/2020	HF	No		97	76	0.8	138	15		5260	No	No diagnosis of DM	No	24.7	118	No	Yes	Yes	Cardiology	4/21/2019	In person		No	70	38	46	4	Complete	1	1	0	0	0	0	0	1	0	0
987	Female	77	60133	Yes	Medicare (Title 18)	White	No	Unknown	Complete	2020-05-23	5/28/2020	HF	No		127	83	0.7	140	19		1297	Yes	No diagnosis of DM	Yes	36.2	245	No	Yes	No					No	71	29	40	4	Complete	1	1	0	0	0	1	0	1	0	0
988	Female	74	60185	Yes	Medicare-private/HMO/Other	White	No	Unknown	Complete	2020-05-06	5/14/2020	HF	Yes	2020-05-27	124	80	0.9	146	20		8918	No	T2DM	Yes	43	251	No	Yes	Yes	PCP	5/15/2020	Telehealth	Video	Yes	29	31	40	4	Complete	1	1	0	0	0	0	0	1	0	0
989	Female	61	60174	Yes	Private/HMO/Other	White	No	Unknown	Complete	2020-04-02	4/7/2020	HF	No		161	78	0.9	132	19	1697		No	T2DM	Yes	44.1	273	No	Yes	Yes	Cardiology	4/13/2020	Telehealth	Phone	No	55	20	30	4	Complete	1	1	0	0	1	0	0	1	0	0
990	Female	91	60050	Yes	Medicare (Title 18)	White	No	Unknown	Complete	2020-04-09	4/15/2020	HF	Yes	2020-05-13	166	86	1.09	140	17	907		No	No diagnosis of DM	Yes	22	140	No	Yes	No					No	40	30	38	3	Complete	1	1	0	0	0	1	0	1	0	0
991	Female	73	60050	Yes	Medicare (Title 18)	White	No	Unknown	Complete	2020-03-30	4/1/2020	HF	Yes	2020-04-09	148	110	1.08	133	12	779		No	No diagnosis of DM	Yes	24	140	No	Yes	No					No	65	35	44	3	Complete	1	1	0	0	0	1	0	1	0	0
992	Male	65	60098	Yes	Private/HMO/Other	Black or African American	No	Unknown	Complete	2020-03-27	3/31/2020	HF	No		150	106	0.76	143	16	32.3		Yes	No diagnosis of DM	Yes	34.3	260	No	Yes	No					No	65	24	35	3	Complete	1	0	1	0	1	0	1	0	0	0
993	Female	94	60020	Yes	Medicare-private/HMO/Other	White	No	Unknown	Complete	2020-04-14	4/18/2020	HF	No		155	71	1.19	135	32	482		No	No diagnosis of DM	Yes	34.2	175	No	Yes	Yes	PCP	4/24/2020	Telehealth	Phone	No	55	32	42	2	Complete	1	1	0	0	0	0	0	1	0	0
994	Male	79	60148	Yes	Medicare-private/HMO/Other	White	No	Unknown	Complete	2020-05-18	5/21/2020	HF	No		128	71	2.1	136	37		1735	No	T2DM	Yes	32.4	259	No	Yes	No					No	52	38	43	4	Complete	1	0	1	0	0	0	0	1	0	0
995	Male	66	60152	Yes	Medicare (Title 18)	White	No	Unknown	Complete	2020-05-27	6/5/2020	HF	No		111	88	1.89	139	29	2570		No	No diagnosis of DM	Yes	28.5	216	No	Yes	No					No	62	36	41	4	Complete	1	0	1	0	0	1	0	1	0	0
996	Female	72	60098	Yes	Medicare (Title 18)	Black or African American	No	Unknown	Complete	2020-03-27	4/1/2020	HF	No		138	99	1.49	143	28	1020		No	T2DM	Yes	27	152	No	Yes	Yes	Cardiology	4/6/2020	Telehealth	Phone	No	20	38	39	3	Complete	1	1	0	0	0	1	1	0	0	0
997	Male	79	60013	Yes	Medicare-private/HMO/Other	White	No	Unknown	Complete	2020-04-07	4/13/2020	HF	Yes	2020-05-13	130	57	5.27	139	94			No	T2DM	Yes	29.4	199	No	Yes	No					No	48	42	50	4	Complete	1	0	1	0	0	0	0	1	0	0
998	Female	78	60013	Yes	Medicare-private/HMO/Other	White	No	Unknown	Complete	2020-04-27	4/30/2020	HF	No		116	86	1.01	134	25	2870		No	No diagnosis of DM	Yes	21.8	108	No	Yes	No					No	42	39	46	4	Complete	1	1	0	0	0	0	0	1	0	0
999	Male	85	60142	Yes	Medicare-private/HMO/Other	White	No	Unknown	Complete	2020-05-01	5/2/2020	HF	No		144	90	1.42	138	29	860		No	No diagnosis of DM	Yes	36.5	226	No	Yes	Yes	PCP	5/7/2020	In Person		No	45	42	42	4	Complete	1	0	1	0	0	0	0	1	0	0
1000	Male	75	60142	Yes	Medicare-private/HMO/Other	White	No	Unknown	Complete	2020-04-25	4/28/2020	HF	Yes	2020-05-04	136	118	1.33	138	17	468		No	T2DM	Yes	35	230	No	Yes	Yes	PCP	5/1/2020	Telehealth	Phone	Yes	29	37	44	4	Complete	1	0	1	0	0	0	0	1	0	0
1001	Female	76	60142	Yes	Medicare-private/HMO/Other	White	No	Unknown	Complete	2020-05-30	6/2/2020	HF	Yes	2020-06-26	130	70	2.51	140	56	769		Yes	T2DM	Yes	33.9	210	No	Yes	Yes	PCP	6/4/2020	Telehealth	Phone	No	65	36	44	4	Complete	1	1	0	0	0	0	0	1	0	0
1002	Female	83	60098	Yes	Medicare-private/HMO/Other	White	No	Unknown	Complete	2020-05-08	5/11/2020	HF	Yes	2020-06-03	144	77	1.01	134	17			No	No diagnosis of DM	Yes	27.1	170	No	Yes	Yes	PCP	5/13/2020	Telehealth	Phone	Yes	35	34	37	3	Complete	1	1	0	0	0	0	0	1	0	0
1003	Male	76	60188	Yes	Medicare (Title 18)	White	No	Unknown	Complete	2020-03-24	3/25/2020	HF	No		69	85	2.8	137	78	21493		No	T2DM	Yes	33	217	No	No	No					No	60	54	63	4	Complete	1	0	1	0	0	1	0	1	0	0
1004	Male	90	60051	Yes	Medicare-private/HMO/Other	White	No	Unknown	Complete	2020-04-21	4/26/2020	HF	No		122	47	1.15	144	24	549		No	No diagnosis of DM	Yes	24.41	180	No	Yes	No					No	60	35	44	4	Complete	1	0	1	0	0	0	0	1	0	0
1005	Male	88	60115	Yes	Medicare (Title 18)	White	No	Unknown	Complete	2020-05-18	5/27/2020	HF	No		116	89	0.67	143	20	558		Yes	No diagnosis of DM	Yes	21.35	161	No	Yes	No					No	43	35	48	1	Complete	1	0	1	0	0	1	0	1	0	0
1006	Female	74	60014	Yes	Medicare-private/HMO/Other	White	No	Unknown	Complete	2020-05-22	5/26/2020	HF	No		170	69	1.13	143	21	513		No	T2DM	Yes	34.3	200	No	Yes	Yes	PCP	6/2/2020	Telehealth	Phone	No	50	21	30	4	Complete	1	1	0	0	0	0	0	1	0	0
1007	Male	66	60098	Yes	Medicare-private/HMO/Other	White	No	Unknown	Complete	2020-05-18	5/26/2020	HF	Yes	2020-06-12	139	97	1.36	141	26	94		No	No diagnosis of DM	Yes	44	325	No	Yes	Yes	PCP	6/2/2020	Telehealth	Phone	No	65	29	39	3	Complete	1	0	1	0	0	0	0	1	0	0
1008	Male	63	53144	Yes	Private/HMO/Other	Black or African American	No	Unknown	Complete	2020-05-01	5/12/2020	HF	No		116	84	2.78	137	29	184		Yes	T2DM	Yes	41.4	304	No	Yes	Yes	Cardiology	5/18/2020	In Person		No	66	39	39	3	Complete	1	0	1	0	1	0	1	0	0	0
1009	Female	75	60174	Yes	Medicare (Title 18)	White	No	Unknown	Complete	2020-05-16	5/26/2020	HF	No		136	93	1.1	145	30	718		No	No diagnosis of DM	Yes	35.3	199	Yes	Yes	No					No	45	34	43	4	Complete	1	1	0	0	0	1	0	1	0	0
1010	Male	71	60139	Yes	Private/HMO/Other	White	No	Unknown	Complete	2020-04-10	4/17/2020	HF	No		99	93	2.6	128	67		3806	No	T2DM	Yes	46.8	354	No	Yes	Yes	Cardiology	4/21/2020	Telehealth	Phone	No	55	53	60	3	Complete	1	0	1	0	1	0	0	1	0	0
1011	Female	86	60142	Yes	Medicare-private/HMO/Other	White	No	Unknown	Complete	2020-03-19	3/27/2020	HF	No		140	130	1.36	142	34	2670		No	T2DM	Yes	30.6	184	No	Yes	No					No	55	35	47	4	Complete	1	1	0	0	0	0	0	1	0	0
1012	Male	92	60137	Yes	Medicare (Title 18)	White	No	Unknown	Complete	2020-04-17	4/21/2020	HF	No		136	87	0.7	136	19		4976	Yes	No diagnosis of DM	Yes	25.86	190	No	Yes	Yes	Cardiology	4/27/2020	Telehealth	Phone	No	41	35	47	4	Complete	1	0	1	0	0	1	0	1	0	0
1013	Male	64	60014	Yes	Private/HMO/Other	Undetermined	No	Unknown	Complete	2020-05-06	5/9/2020	HF	No		116	77	1.35	143	22	370		No	No diagnosis of DM	Yes	31.2	229	No	Yes	No					Yes	30	30	38	4	Complete	1	0	1	0	1	0	0	0	0	0
1014	Female	50	60624	Yes	Private/HMO/Other	Black or African American	No	Unknown	Complete	2020-05-19	5/20/2020	HF	No		148	107	0.95	138	23			No	T2DM	No	31.3	199	No	Yes	No					Yes	20	29	35	1	Complete	1	1	0	0	1	0	1	0	0	0
1015	Male	69	60108	Yes	Medicare-private/HMO/Other	White	No	Unknown	Complete	2020-04-19	4/28/2020	HF	No		148	86	3	140	73		1931	No	T2DM	Yes	36.1	217	No	Yes	Yes	PCP	5/5/2020	Telehealth	Phone	No	57	36	44	4	Complete	1	0	1	0	0	0	0	1	0	0
1016	Female	77	60097	Yes	Medicare-private/HMO/Other	White	No	Unknown	Complete	2020-05-12	5/21/2020	HF	No		135	105	0.97	139	19	630		No	T2DM	Yes	30.7	179	No	Yes	No					No	47	38	43	3	Complete	1	1	0	0	0	0	0	1	0	0
1017	Female	83	60050	Yes	Medicare-private/HMO/Other	White	No	Unknown	Complete	2020-03-21	3/25/2020	HF	Yes	2020-04-13	164	82	0.84	145	18	968		Yes	No diagnosis of DM	Yes	18.8	113	No	Yes	No					Yes	25	26	35	3	Complete	1	1	0	0	0	0	0	1	0	0
1018	Female	71	60098	Yes	Medicare (Title 18)	Black or African American	No	Unknown	Complete	2020-03-28	3/31/2020	HF	No		166	84	0.82	138	11	117		Yes	T2DM	Yes	19.4	119	No	Yes	No					No	61	22	31	3	Complete	1	1	0	0	0	1	1	0	0	0
1019	Female	58	60140	Yes	Private/HMO/Other	White	No	Unknown	Complete	2020-05-28	5/31/2020	HF	No		127	100	0.82	144	26	44		No	T2DM	Yes	44.4	259	No	Yes	Yes	PCP	6/4/2020	Telehealth	Phone	No	55	26	39	4	Complete	1	1	0	0	1	0	0	1	0	0
1020	Male	75	60103	Yes	Medicare (Title 18)	White	No	Unknown	Complete	2020-03-19	3/25/2020	HF	No		151	79	1.2	140	14		840	No	T2DM	Yes	38.4	283	No	Yes	Yes	Cardiology	3/30/2020	Telehealth	Phone	No	75	25	31	4	Complete	1	0	1	0	0	1	0	1	0	0
1021	Male	86	60510	Yes	Medicare-private/HMO/Other	White	No	Unknown	Complete	2020-05-30	6/7/2020	HF	No		122	67	2	138	54	1163		No	No diagnosis of DM	Yes	32.5	233	No	Yes	No					No	50	40	47	4	Complete	1	0	1	0	0	0	0	1	0	0
1022	Female	72	60142	Yes	Medicare-private/HMO/Other	White	No	Unknown	Complete	2020-04-13	4/25/2020	HF	No		98	88	1.31	137	32	3290		No	T2DM	Yes	29.05	180	Yes	Yes	No					Yes	30	41	51	4	Complete	1	1	0	0	0	0	0	1	0	0
1023	Male	89	60545	Yes	Medicare-private/HMO/Other	White	No	Unknown	Complete	2020-05-08	5/17/2020	HF	No		162	66	2.41	133	42	2080		No	No diagnosis of DM	Yes	26.7	186	No	No	No					Yes	40	47	41	4	Complete	1	0	1	0	0	0	0	1	0	0
1024	Male	89	60152	Yes	Medicare-private/HMO/Other	White	No	Unknown	Complete	2020-05-11	5/13/2020	HF	No		109	87	1.03	138	17	275		Yes	No diagnosis of DM	Yes	30.6	252	No	Yes	Yes	Cardiology	5/20/2020	Telehealth	Phone	No	71	42	49	4	Complete	1	0	1	0	0	0	0	1	0	0
1025	Female	87	60134	Yes	Medicare-private/HMO/Other	White	No	Unknown	Complete	2020-04-27	4/29/2020	HF	No		161	58	1.7	141	31	731		No	No diagnosis of DM	Yes	22.1	145	No	Yes	No					No	69	27	36	4	Complete	1	1	0	0	0	0	0	1	0	0
1026	Female	79	60050	Yes	Medicare-private/HMO/Other	White	No	Unknown	Complete	2020-04-23	4/29/2020	HF	No		112	96	0.92	127	17	297		Yes	T2DM	Yes	22.5	130	No	Yes	Yes	Cardiology	5/4/2020	Telehealth	Phone	No	68	45	50	3	Complete	1	1	0	0	0	0	0	1	0	0
1027	Male	84	60142	Yes	Medicare-private/HMO/Other	White	Yes	Unknown	Complete	2020-04-02	4/5/2020	HF	No		194	54	1.12	136	33	566		No	No diagnosis of DM	Yes	30.04	175	No	Yes	Yes	PCP	4/9/2020	Telehealth	Phone	No	61	26	32	4	Complete	1	0	1	0	0	0	0	1	0	1
1028	Male	75	60014	Yes	Medicare-private/HMO/Other	White	No	Unknown	Complete	2020-04-27	4/29/2020	HF	No		106	79	1.25	141	25	1630		No	T2DM	Yes	28.6	195	No	Yes	Yes	PCP	5/6/2020	Telehealth	Phone	Yes	38	36	43	4	Complete	1	0	1	0	0	0	0	1	0	0
1029	Male	71	60098	Yes	Private/HMO/Other	White	No	Unknown	Complete	2020-05-27	5/30/2020	HF	No		143	85	1.59	136	23	244		Yes	T2DM	Yes	38.26	279	No	Yes	No					No	55	32	42	3	Complete	1	0	1	0	1	0	0	1	0	0
1030	Female	73	60185	Yes	Medicare (Title 18)	White	No	Unknown	Complete	2020-05-18	5/22/2020	HF	No		132	81	4.8	127	44		20768	Yes	T2DM	Yes	28.3	160	No	Yes	Yes	PCP	5/28/2020	In Person		No	44	48	48	4	Complete	1	1	0	0	0	1	0	1	0	0
1031	Female	74	60301	Yes	Medicare (Title 18)	Black or African American	No	Unknown	Complete	2020-05-01	5/10/2020	HF	No		147	71	0.97	145	19	203		Yes	T2DM	Yes	53	310	No	Yes	No					No	72	30	32	4	Complete	1	1	0	0	0	1	1	0	0	0
1032	Female	75	60185	No		White	Yes	Unknown	Complete	2020-03-29	4/14/2020	HF	No		73	102	0.9	135	13		4340	No	T2DM	Yes	24.2	136	Yes	Yes	Yes	Cardiology	4/14/2020	Telehealth	Phone	Yes	32	45	54	4	Complete	0	1	0	0	0	0	0	1	0	1
1033	Female	78	60142	Yes	Medicare-private/HMO/Other	White	No	Unknown	Complete	2020-05-08	5/14/2020	HF	No		150	59	1.74	146	70	1230		No	No diagnosis of DM	Yes	30.9	180	No	Yes	No					No	50	28	42	4	Complete	1	1	0	0	0	0	0	1	0	0
1034	Female	77	60102	Yes	Medicare-private/HMO/Other	White	No	Unknown	Complete	2020-05-04	5/6/2020	HF	No		193	76	0.93	142	23	635		No	No diagnosis of DM	Yes	46	213	No	Yes	No					No	60	25	26	4	Complete	1	1	0	0	0	0	0	1	0	0
1035	Female	88	60134			White	No	Unknown	Complete	2020-05-23	5/28/2020	HF	No		187	72	1.5	138	59	628		No	T2DM	Yes	21.9	112	No	Yes	No					No	63	30	36	4	Complete	0	1	0	0	0	0	0	1	0	0
1036	Female	80	60453	Yes	Medicare-private/HMO/Other	White	No	Unknown	Complete	2020-05-11	5/21/2020	HF	No		133	79	3.2	137	29	662		Yes	T2DM	Yes	37.7	168	No	Yes	Yes	Cardiology	5/28/2020	Telehealth	Phone	No	70	43	42	3	Complete	1	1	0	0	0	0	0	1	0	0
1037	Male	72	60014	Yes	Medicare-private/HMO/Other	White	No	Unknown	Complete	2020-05-06	5/9/2020	HF	No		179	102	1.24	138	22	1120		No	T2DM	Yes	33.8	278	No	Yes	Yes	Cardiology	5/15/2020	Telehealth	Phone	No	62	28	37	4	Complete	1	0	1	0	0	0	0	1	0	0
1038	Female	87	60142	Yes	Medicare (Title 18)	White	No	Unknown	Complete	2020-05-19	5/23/2020	HF	No		158	75	1	146	24	580		Yes	No diagnosis of DM	Yes	30.2	165	No	Yes	Yes	PCP	5/29/2020	In Person		No	64	30	37	4	Complete	1	1	0	0	0	1	0	1	0	0
1039	Female	90	60188	Yes	Medicare-private/HMO/Other	White	No	Unknown	Complete	2020-05-26	5/29/2020	HF	No		136	60	1.8	135	33		5863	Yes	T2DM	Yes	38.1	195	No	No	Yes	Cardiology	6/3/2020	Telehealth	Phone	No	58	37	48	4	Complete	1	1	0	0	0	0	0	1	0	0
1040	Female	90	60050	Yes	Medicare-private/HMO/Other	White	No	Unknown	Complete	2020-04-18	4/22/2020	HF	No		127	82	1.35	136	31	677		Yes	No diagnosis of DM	Yes	19.8	108	No	Yes	No					No	70	39	51	3	Complete	1	1	0	0	0	0	0	1	0	0
1041	Male	84	60561	Yes	Medicare-private/HMO/Other	Asian (Asian Indian, Chinese, Filipino, Japanese, Korean, Vietnamese, other Asian)	No	Unknown	Complete	2020-05-29	6/9/2020	HF	No		155	61	3.87	138	88		20271	No	No diagnosis of DM	Yes	19.7	122	Yes	No	No					Yes	40	41	47	4	Complete	1	0	1	0	0	0	0	0	1	0
1042	Female	80	60098	Yes	Medicare-private/HMO/Other	White	No	Unknown	Complete	2020-03-30	4/1/2020	HF	No		146	74	1.04	142	17	770		Yes	No diagnosis of DM	Yes	18.6	110	No	Yes	No					No	60	29	37	3	Complete	1	1	0	0	0	0	0	1	0	0
1043	Male	96	60014	Yes	Medicare-private/HMO/Other	White	No	Unknown	Complete	2020-05-18	5/22/2020	HF	No		116	104	1.7	147	27	653		Yes	No diagnosis of DM	No	30.7	201	No	Yes	No					No	55	48	54	4	Complete	1	0	1	0	0	0	0	1	0	0
1044	Male	78	60051	Yes	Medicare-private/HMO/Other	White	No	Unknown	Complete	2020-05-18	5/21/2020	HF	No		121	60	1.36	141	35	913		Yes	No diagnosis of DM	Yes	24.6	176	No	Yes	Yes	PCP	5/28/2020	In Person		No	55	30	43	4	Complete	1	0	1	0	0	0	0	1	0	0
1045	Female	89	60051	Yes	Medicare-private/HMO/Other	White	No	Unknown	Complete	2020-04-14	4/16/2020	HF	Yes	2020-05-08	191	75	0.81	136	15	617		Yes	No diagnosis of DM	Yes	29.8	179	No	No	No					No	80	25	30	4	Complete	1	1	0	0	0	0	0	1	0	0
1046	Female	75	60142	Yes	Medicare-private/HMO/Other	White	No	Unknown	Complete	2020-05-11	5/15/2020	HF	No		117	90	1.14	135	22	258		Yes	No diagnosis of DM	Yes	29.3	187	No	Yes	Yes	Cardiology	5/21/2020	Telehealth	Phone	No	70	38	49	4	Complete	1	1	0	0	0	0	0	1	0	0
1047	Female	81	60050	Yes	Medicare (Title 18)	White	No	Unknown	Complete	2020-05-28	5/30/2020	HF	No		136	79	2.52	142	14	520		Yes	T2DM	Yes	34.9	179	No	Yes	No					No	64	38	39	3	Complete	1	1	0	0	0	1	0	1	0	0
1048	Male	62	60097	Yes	Medicaid (Title 19)	White	No	Unknown	Complete	2020-05-17	5/19/2020	HF	No		127	114	0.63	140	4	63		Yes	No diagnosis of DM	Yes	36.9	264	No	Yes	No					No	65	29	42	3	Complete	1	0	1	1	0	0	0	1	0	0
1049	Female	64	60098	Yes	Private/HMO/Other	White	No	Unknown	Complete	2020-04-09	4/16/2020	HF	No		129	71	1.1	140	22	617		Yes	T2DM	Yes	47.6	286	No	Yes	Yes	PCP	4/21/2020	In Person		No	60	27	38	3	Complete	1	1	0	0	1	0	0	1	0	0
1050	Female	89	60175	Yes	Medicare (Title 18)	Asian (Asian Indian, Chinese, Filipino, Japanese, Korean, Vietnamese, other Asian)	No	Unknown	Complete	2020-05-09	5/23/2020	HF	No		109	48	1.2	135	35		1516	No	T2DM	No	25.16	172	No	Yes	Yes	PCP	5/28/2020	Telehealth	Video	No	45	39	49	4	Complete	1	1	0	0	0	1	0	0	1	0
1051	Male	47	60142	Yes	Medicaid (Title 19)	White	No	Unknown	Complete	2020-03-29	4/1/2020	HF	No		125	136	1.32	139	18	830		No	No diagnosis of DM	Yes	22.1	150	No	Yes	No					Yes	23	30	36	4	Complete	1	0	1	1	0	0	0	1	0	0
1052	Male	55	60051	Yes	Medicare-private/HMO/Other	White	No	Unknown	Complete	2020-04-20	4/26/2020	HF	No		151	76	6.4	138	24			No	T1DM	Yes	28.5	160	Yes	Yes	No					No	64	33	28	4	Complete	1	0	1	0	0	0	0	1	0	0
1053	Male	68	60041	Yes	Medicare-private/HMO/Other	White	No	Unknown	Complete	2020-05-23	5/26/2020	HF	No		133	82	1.21	141	31	1540		No	No diagnosis of DM	Yes	29.03	196	No	Yes	Yes	Cardiology	5/27/2020	In Person		No	50	27	37	3	Complete	1	0	1	0	0	0	0	1	0	0
1054	Male	83	60050	Yes	Medicare (Title 18)	White	No	Unknown	Complete	2020-05-06	5/8/2020	HF	No		215	66	1	137	21	760		Yes	No diagnosis of DM	Yes	21	155	No	Yes	No					No	50	26	29	3	Complete	1	0	1	0	0	1	0	1	0	0
1055	Female	81	60020	Yes	Medicare (Title 18)	White	No	Unknown	Complete	2020-03-24	3/27/2020	HF	No		131	43	1.33	137	36	1690		Yes	T2DM	Yes	33.2	180	No	Yes	No					No	77	32	44	2	Complete	1	1	0	0	0	1	0	1	0	0
1056	Male	72	60097	Yes	Medicare (Title 18)	White	No	Unknown	Complete	2020-05-15	5/23/2020	HF	No		101	73	5.1	134	49	5000		Yes	No diagnosis of DM	Yes	16.6	119	Yes	No	No					Yes	35	51	51	3	Complete	1	0	1	0	0	1	0	1	0	0
1057	Female	76	60142	Yes	Medicare-private/HMO/Other	White	No	Unknown	Complete	2020-03-20	3/22/2020	HF	No		109	87	1.09	133	23	1310		Yes	T2DM	Yes	28.5	146	No	Yes	No					No	55	41	51	4	Complete	1	1	0	0	0	0	0	1	0	0
1058	Male	69	60142	Yes	Medicare (Title 18)	White	No	Unknown	Complete	2020-05-02	5/7/2020	HF	No		110	125	1.43	140	16	293		Yes	T2DM	Yes	42.6	350	No	Yes	No					Yes	25	43	46	4	Complete	1	0	1	0	0	1	0	1	0	0
1059	Male	50	60014	Yes	Private/HMO/Other	White	No	Unknown	Complete	2020-05-23	5/30/2020	HF	Yes	2020-06-29	99	102	1.14	134	17	1160		No	No diagnosis of DM	No	25.6	178	No	Yes	No					Yes	9	38	45	4	Complete	1	0	1	0	1	0	0	1	0	0
1060	Male	77	60050	Yes	Medicare (Title 18)	White	No	Unknown	Complete	2020-04-20	4/28/2020	HF	No		111	61	0.9	139	13	160		Yes	No diagnosis of DM	Yes	34.7	221	No	Yes	No					No	58	31	41	3	Complete	1	0	1	0	0	1	0	1	0	0
1061	Female	76	60073	Yes	Medicare-private/HMO/Other	White	No	Unknown	Complete	2020-05-10	1/15/2020	HF	No		177	104	1.06	140	14	1540		Yes	No diagnosis of DM	Yes	41.4	178	No	Yes	No					No	60	27	36	4	Complete	1	1	0	0	0	0	0	1	0	0
1062	Male	80	60051	Yes	Medicare-private/HMO/Other	White	No	Unknown	Complete	2020-05-20	5/28/2020	HF	No		113	52	1.42	135	45	1210		Yes	No diagnosis of DM	Yes	27.1	168	No	Yes	No					No	41	43	51	4	Complete	1	0	1	0	0	0	0	1	0	0
1063	Male	90	60014	Yes	Medicare-private/HMO/Other	White	No	Unknown	Complete	2020-04-25	4/30/2020	HF	No		132	113	2.16	136	32	1580		Yes	No diagnosis of DM	Yes	26.8	166	No	Yes	Yes	Cardiology	5/5/2020	Telehealth	Phone	No	57	46	56	4	Complete	1	0	1	0	0	0	0	1	0	0
1064	Female	89	60014	Yes	Medicare-private/HMO/Other	White	No	Unknown	Complete	2020-05-13	5/19/2020	HF	Yes	2020-06-11	134	107	1.15	130	21	2290		No	T2DM	Yes	26.8	154	No	Yes	No					No	45	41	51	4	Complete	1	1	0	0	0	0	0	1	0	0
1065	Male	86	60152	Yes	Medicare (Title 18)	White	No	Unknown	Complete	2020-05-26	6/2/2020	HF	Yes	2020-06-26	109	107	1.81	139	22	687		Yes	No diagnosis of DM	Yes	51.4	328	No	Yes	No					No	55	47	55	4	Complete	1	0	1	0	0	1	0	1	0	0
1066	Female	85	60142	Yes	Medicare-private/HMO/Other	White	No	Unknown	Complete	2020-04-05	4/23/2020	HF	No		130	126	0.7	131	21	1460		No	No diagnosis of DM	Yes	32.6	184	No	Yes	Yes	Cardiology	4/29/2020	Telehealth	Phone	Yes	25	39	50	4	Complete	1	1	0	0	0	0	0	1	0	0
1067	Female	81	60142	Yes	Medicare (Title 18)	White	No	Unknown	Complete	2020-04-30	5/4/2020	HF	No		121	103	1.56	140	52	969		No	No diagnosis of DM	Yes	32.1	187	No	Yes	Yes	PCP	5/8/2020	Telehealth	Phone	No	43	39	52	4	Complete	1	1	0	0	0	1	0	1	0	0
1068	Female	89	60156	Yes	Medicare (Title 18)	White	No	Unknown	Complete	2020-05-04	5/6/2020	HF	No		117	86	1.13	140	12	816		Yes	No diagnosis of DM	Yes	17.7	100	No	Yes	No					No	60	38	46	4	Complete	1	1	0	0	0	1	0	1	0	0
1069	Male	79	60014	Yes	Medicare-private/HMO/Other	White	No	Unknown	Complete	2020-05-03	5/8/2020	HF	No		84	91	1.24	139	31	936		Yes	No diagnosis of DM	No	22.3	151	Yes	Yes	No					Yes	23	45	55	4	Complete	1	0	1	0	0	0	0	1	0	0
1070		72	60050	Yes	Medicare (Title 18)	Asian (Asian Indian, Chinese, Filipino, Japanese, Korean, Vietnamese, other Asian)	No	Unknown	Complete	2020-04-23	4/26/2020	HF	Yes	2020-05-17	108	66	2.42	132	29	410		No	T2DM	Yes	26.6	160	No	Yes	No					No	60	54	46	3	Complete	1	0	0	0	0	1	0	0	1	0
1071	Female	93	60014	Yes	Medicare-private/HMO/Other	White	No	Unknown	Complete	2020-03-27	4/2/2020	HF	No		154	120	1.56	136	30	2280		No	No diagnosis of DM	Yes	23.4	120	No	Yes	No					No	50	39	50	4	Complete	1	1	0	0	0	0	0	1	0	0
1072	Male	72	60156	Yes	Medicare-private/HMO/Other	White	No	Unknown	Complete	2020-04-05	4/10/2020	HF	Yes	2020-04-17	132	65	1.05	133	29	190		No	No diagnosis of DM	Yes	25.6	166	No	Yes	Yes	Cardiology	4/15/2020	Telehealth	Phone	Yes	40	32	40	4	Complete	1	0	1	0	0	0	0	1	0	0
1073	Female	68	60042	Yes	Medicare-private/HMO/Other	White	No	Unknown	Complete	2020-04-16	5/14/2020	HF	No		149	86	4.91	131	36			Yes	T2DM	No	36.1	208	No	Yes	No					No	55	42	42	4	Complete	1	1	0	0	0	0	0	1	0	0
1074	Female	66	60071	Yes	Private/HMO/Other	White	No	Unknown	Complete	2020-05-09	5/11/2020	HF	No		132	80	2.17	140	44	233		Yes	T2DM	Yes	36.3	225	No	Yes	No					Yes	35	33	41	3	Complete	1	1	0	0	1	0	0	1	0	0
1075	Female	87	60142	Yes	Medicare-private/HMO/Other	White	No	Unknown	Complete	2020-05-25	5/28/2020	HF	Yes	2020-06-17	146	95	1.42	149	42	1110		No	No diagnosis of DM	Yes	23.1	130	No	Yes	Yes	Cardiology	6/4/2020	Telehealth	Phone	Yes	31	43	46	4	Complete	1	1	0	0	0	0	0	1	0	0
1076	Female	77	60051	Yes	Medicare-private/HMO/Other	White	No	Unknown	Complete	2020-05-22	6/8/2020	HF	Yes	2020-06-20	130	76	2.31	149	37	2530		No	T2DM	Yes	31.5	172	Yes	Yes	No					Yes	32	37	39	4	Complete	1	1	0	0	0	0	0	1	0	0
1077	Male	67	60050	Yes	Private/HMO/Other	White	No	Unknown	Complete	2020-03-18	3/21/2020	HF	No		147	68	0.95	143	20	286		Yes	No diagnosis of DM	Yes	43.9	289	No	Yes	No					No	55	25	34	3	Complete	1	0	1	0	1	0	0	1	0	0
1078	Female	83	60014	Yes	Medicare-private/HMO/Other	White	No	Unknown	Complete	2020-04-10	4/17/2020	HF	No		118	90	3.85	138	25	5000		No	T2DM	Yes	27.7	156	No	Yes	Yes	PCP	4/21/2020	Telehealth	Phone	No	65	52	48	4	Complete	1	1	0	0	0	0	0	1	0	0
1079	Male	91	60142	Yes	Medicare-private/HMO/Other	White	No	Unknown	Complete	2020-05-18	5/21/2020	HF	No		218	119	0.99	140	14	1200		No	T2DM	Yes	22.6	152	No	Yes	Yes	Cardiology	5/26/2020	Telehealth	Phone	No	52	35	35	4	Complete	1	0	1	0	0	0	0	1	0	0
1080	Male	86	60156	Yes	Medicare-private/HMO/Other	White	No	Unknown	Complete	2020-03-20	3/24/2020	HF	No		164	80	1.47	129	20	1990		No	No diagnosis of DM	Yes	23	178		Yes	Yes	PCP	3/26/2020	Telehealth	Phone	Yes	28	42	39	4	Complete	1	0	1	0	0	0	0	1	0	0
1081	Male	81	60014	Yes	Medicare (Title 18)	White	No	Unknown	Complete	2020-04-20	4/23/2020	HF	No		124	60	1.56	132	63	3230		Yes	No diagnosis of DM	Yes	34.17	214	No	Yes	No					Yes	25	39	53	4	Complete	1	0	1	0	0	1	0	1	0	0
1082	Male	62	60073	Yes	Medicare (Title 18)	White	Yes	Unknown	Complete	2020-04-19	5/18/2020	HF	Yes	2020-06-12	95	120	1.53	136	40			No	T2DM	Yes	26.8	146	Yes	Yes	No					Yes	14	43	56	4	Complete	1	0	1	0	0	1	0	1	0	1
1083	Male	66	60050	Yes	Medicare-private/HMO/Other	White	No	Unknown	Complete	2020-05-06	5/13/2020	HF	No		119	74	0.96	140	13	582		No	No diagnosis of DM	Yes	28.1	207	No	Yes	Yes	Cardiology	5/18/2020	Telehealth	Video	Yes	28	33	36	3	Complete	1	0	1	0	0	0	0	1	0	0
1084	Female	95	60050	Yes	Medicare (Title 18)	Undetermined	No	Unknown	Complete	2020-05-21	5/26/2020	HF	Yes	2020-06-09	143	79	1.25	141	27	640		No	No diagnosis of DM	Yes	22.1	128	No		Yes	Cardiology	6/2/2020	In Person		No	56	34	40	3	Complete	1	1	0	0	0	1	0	0	0	0
1085	Female	81	60142	Yes	Medicare-private/HMO/Other	White	No	Unknown	Complete	2020-04-28	5/5/2020	HF	No		174	77	1.35	137	13	2030		No	T2DM	Yes	39.07	200	No	Yes	Yes	Cardiology	5/11/2020	Telehealth	Phone	No	45	27	31	4	Complete	1	1	0	0	0	0	0	1	0	0
1086	Female	76	60050	Yes	Medicare (Title 18)	White	No	Unknown	Complete	2020-04-27	4/30/2020	HF	No		119	77	0.53	140	21	606		Yes	No diagnosis of DM	Yes	16.3	78	Yes	Yes	No					No	60	30	43	3	Complete	1	1	0	0	0	1	0	1	0	0
1087	Female	58	60115	Yes	Private/HMO/Other	Black or African American	No	Unknown	Complete	2020-05-28	6/3/2020	Other	No		130	92	1.16	137	10	1322		No	No diagnosis of DM	No	17.7	93	No	Yes	Yes	Cardiology	6/9/2020	Telehealth	Phone	Yes	23	32	31	1	Complete	1	1	0	0	1	0	1	0	0	0
1088	Male	60	60081	Yes	Private/HMO/Other	White	No	Unknown	Complete	2020-04-09	4/21/2020	HF	No		124	92	1.22	139	28	1216		No	T2DM	Yes	34.6	241	Yes	Yes	Yes	PCP	4/24/2020	Telehealth	Phone	Yes	27	33	40	4	Complete	1	0	1	0	1	0	0	1	0	0
1089	Female	94	60014	Yes	Medicare (Title 18)	White	No	Unknown	Complete	2020-05-28	6/1/2020	HF	No		107	119	1.25	131	25	262		No	No diagnosis of DM	Yes	37.3	191	No	Yes	Yes	Cardiology	6/8/2020	Telehealth	Phone	No	52	49	59	4	Complete	1	1	0	0	0	1	0	1	0	0
1090	Female	85	60142	Yes	Medicare-private/HMO/Other	White	No	Unknown	Complete	2020-05-30	6/2/2020	HF	No		140	64	1.31	137	32	425		No	No diagnosis of DM	Yes	30.2	160	No	Yes	No					No	60	31	40	4	Complete	1	1	0	0	0	0	0	1	0	0
1091	Male	62	60014	Yes	Medicare (Title 18)	White	No	Unknown	Complete	2020-03-19	3/24/2020	HF	No		131	65	3.2	127	167	4020		Yes	T2DM	Yes	32.3	253	No	Yes	Yes	PCP	4/1/2020	Telehealth	Phone	No	83	41	64	4	Complete	1	0	1	0	0	1	0	1	0	0
1092	Female	78	53403	Yes	Medicare (Title 18)	White	No	Unknown	Complete	2020-05-15	5/19/2020	HF	No		133	96	1.35	137	40	387		No	T2DM	Yes	24.4	70.76	No	Yes	No					No	52	34	47	0	Complete	1	1	0	0	0	1	0	1	0	0
1093	Female	88	60151	Yes	Medicare-private/HMO/Other	White	No	Unknown	Complete	2020-05-11	5/14/2020	HF	No		150	91	1.2	134	36	720		No	T2DM	Yes	33.2	181	No	Yes	Yes	Cardiology	5/21/2020	Telehealth	Phone	No	56	35	43	4	Complete	1	1	0	0	0	0	0	1	0	0
1094	Male	64	60188	Yes	VA/CHAMPVA/Tricare	White	No	Unknown	Complete	2020-05-17	5/21/2020	HF	No		92	79	1	139	14	361		No	T2DM	Yes	42.3	295	No	Yes	No					No	56	35	40	4	Complete	1	0	1	0	0	0	0	1	0	0
1095	Female	72	60050	Yes	Medicare (Title 18)	White	No	Unknown	Complete	2020-05-22	5/23/2020	HF	Yes	2020-06-18	106	72	1.29	141	39	44		Yes	No diagnosis of DM	Yes	46.1	251	No	Yes	Yes	Cardiology	5/28/2020	Telehealth	Phone	No	67	34	47	3	Complete	1	1	0	0	0	1	0	1	0	0
1096	Female	82	60188	Yes	Medicare (Title 18)	White	No	Unknown	Complete	2020-05-13	5/16/2020	HF	No		180	101	1.1	139	19	3370		No	T2DM	Yes	31.1	149	No	Yes	Yes	Cardiology	5/21/2020	Telehealth	Phone	No	44	31	34	4	Complete	1	1	0	0	0	1	0	1	0	0
1097	Male	67	60050	Yes	Medicare (Title 18)	White	No	Unknown	Complete	2020-03-23	3/27/2020	HF	No		93	94	1.34	130	45	1770		No	T2DM	Yes	27.9	229	No	Yes	No					Yes	26	42	54	3	Complete	1	0	1	0	0	1	0	1	0	0
1098	Male	48	60123	Yes	Private/HMO/Other	White	No	Unknown	Complete	2020-03-19	3/25/2020	HF	No		192	100	0.9	141	15	204		No	No diagnosis of DM	Yes	50	357	No	Yes	No					No	50	15	21	3	Complete	1	0	1	0	1	0	0	1	0	0
1099	Male	77	60188	Yes	Medicaid (Title 19)	Asian (Asian Indian, Chinese, Filipino, Japanese, Korean, Vietnamese, other Asian)	No	Unknown	Complete	2020-04-02	4/5/2020	HF	No		135	72	1.2	137	12	3768		No	T2DM	Yes	17.1	109	No	Yes	Yes	Cardiology	4/10/2020	Telehealth	Phone	No	55	31	36	4	Complete	1	0	1	1	0	0	0	0	1	0
1100	Male	77	60187	Yes	Medicare-private/HMO/Other	White	No	Unknown	Complete	2020-04-28	5/4/2020	HF	No		135	71	3.2	141	72		7568	Yes	T2DM	Yes	41.2	278	No	Yes	Yes	Cardiology	5/8/2020	Telehealth	Phone	No	71	39	48	4	Complete	1	0	1	0	0	0	0	1	0	0
1101	Male	63	60605	Yes	Medicare (Title 18)	Black or African American	No	Unknown	Complete	2020-05-08	5/15/2020	HF	Yes	2020-06-15	137	133	1.4	143	21	554		Yes	T2DM	No	28.8	184	Yes	Yes	No					Yes	33	31	41	4	Complete	1	0	1	0	0	1	1	0	0	0
1102	Female	48	60139	Yes	Private/HMO/Other	White	Yes	Unknown	Complete	2020-05-17	6/3/2020	HF	Yes	2020-06-18	124	112	2.7	136	17			No	No diagnosis of DM	Yes	30.1	170	Yes	No	No					No	75	36	38	3	Complete	1	1	0	0	1	0	0	1	0	1
1103	Female	40	60620	No		Black or African American	No	Unknown	Complete	2020-04-08	4/11/2020	HF	No		116	76	0.82	137	11	49		No	No diagnosis of DM	Yes	62.9	412	No	Yes	No					No	41	21	28	1	Complete	0	1	0	0	0	0	1	0	0	0
1104	Female	48	60188	Yes	Private/HMO/Other	White	No	Unknown	Complete	2020-05-28	6/1/2020	HF	Yes	2020-06-03	101	97	1	142	22	148		No	No diagnosis of DM	Yes	51.9	240	No	Yes	Yes	Cardiology	6/3/2020	In Person		No	67	29	39	4	Complete	1	1	0	0	1	0	0	1	0	0
1105	Male	67	60657	Yes	Private/HMO/Other	White	No	Unknown	Complete	2020-04-04	4/16/2020	HF	No		103	75	1.76	135	45	901		No	T2DM	Yes	24.4	173	No	Yes	Yes	PCP	4/22/2020	Telehealth	Phone	Yes	37	37	46	4	Complete	1	0	1	0	1	0	0	1	0	0
1106	Female	67	60625	Yes	Medicare (Title 18)	White	No	Unknown	Complete	2020-03-28	4/5/2020	HF	No		164	94	1.07	139	15	1284		No	T2DM	Yes	26	147	No	Yes	No					No	61	25	31	3	Complete	1	1	0	0	0	1	0	1	0	0
1107	Male	65	60085	Yes	Medicare (Title 18)	White	No	Unknown	Complete	2020-05-20	5/27/2020	HF	No		94	60	1.94	136	25	3902		Yes	No diagnosis of DM	Yes	31.3	211	Yes	Yes	Yes	PCP	5/28/2020	Telehealth	Phone	Yes	27	48	46	1	Complete	1	0	1	0	0	1	0	1	0	0
1108	Female	95	60014	Yes	Medicare-private/HMO/Other	White	No	Unknown	Complete	2020-04-04	4/9/2020	HF	No		140	101	1.38	142	35	233		No	No diagnosis of DM	Yes	32.92	173	No	Yes	No					No	50	38	48	4	Complete	1	1	0	0	0	0	0	1	0	0
1109	Female	60	60064	Yes	Medicaid (Title 19)	Black or African American	No	Unknown	Complete	2020-03-21	3/31/2020	HF	No		136	103	1.14	136	18	2889		No	T2DM	Yes	28.9	169	No	Yes	Yes	Cardiology	4/7/2020	In Person		Yes	24	32	37	1	Complete	1	1	0	1	0	0	1	0	0	0
1110	Male	65	60409	Yes	Medicare (Title 18)	Black or African American	No	Unknown	Complete	2020-03-19	3/21/2020	HF	No		130	80	1.44	141	26	5027		No	T2DM	Yes	27.4	213	No	Yes	No					Yes	20	35	32	1	Complete	1	0	1	0	0	1	1	0	0	0
1111	Male	64	60639	Yes	Medicare (Title 18)	White	Yes	Unknown	Complete	2020-04-20	5/12/2020	HF	Yes	2020-05-21	124	95	1.24	132	31	179		No	No diagnosis of DM	No	38.6	252	No	Yes	No					No	52	34	46	1	Complete	1	0	1	0	0	1	0	1	0	1
1112	Male	78	60563	Yes	Medicare (Title 18)	White	No	Unknown	Complete	2020-04-16	4/22/2020	HF	No		132	108	0.9	139	15	25		No	T2DM	Yes	45.9	302		Yes	Yes	Cardiology	4/29/2020	Telehealth	Phone	No	60	33	43	4	Complete	1	0	1	0	0	1	0	1	0	0
1113	Female	85	60510	Yes	Private/HMO/Other	White	No	Unknown	Complete	2020-05-19	5/22/2020	HF	No		111	63	1.3	136	29	2469		No	other	Yes	20.5	105	No	Yes	Yes	Cardiology	5/27/2020	Telehealth	Phone	Yes	36	38	45	4	Complete	1	1	0	0	1	0	0	1	0	0
1114	Male	60	60085	Yes	Medicaid (Title 19)	Asian (Asian Indian, Chinese, Filipino, Japanese, Korean, Vietnamese, other Asian)	No	Unknown	Complete	2020-04-20	7/14/2020	HF	No		102	89	2.7	134	62	4998		No	T2DM	Yes	21	134	Yes	Yes	No					Yes	18	45	52	1	Complete	1	0	1	1	0	0	0	0	1	0
1115	Female	65	39402	Yes	Medicare (Title 18)	Black or African American	No	Unknown	Complete	2020-03-23	5/19/2020	HF	Yes	2020-05-21	148	80	1.19	143	21	587		No	T2DM	Yes	33.2	212	Yes	Yes	No					Yes	15	26	30	3	Complete	1	1	0	0	0	1	1	0	0	0
1116	Male	83	60615	Yes	Medicare (Title 18)	White	No	Unknown	Complete	2020-05-04	5/8/2020	HF	No		141	78	4.39	138	77	620		No	T2DM	Yes	25.3	157	No	Yes	Yes	Cardiology	5/14/2020	Telehealth	Phone	No	52	43	47	1	Complete	1	0	1	0	0	1	0	1	0	0
1117	Male	80	60098	Yes	Medicare-private/HMO/Other	White	No	Unknown	Complete	2020-05-22	6/14/2020	HF	No		95	82	1.72	138	42	1110		Yes	No diagnosis of DM	Yes	32.6	234	No	Yes	No					Yes	15	45	55	3	Complete	1	0	1	0	0	0	0	1	0	0
1118	Male	92	60051	Yes	Medicare (Title 18)	White	No	Unknown	Complete	2020-03-31	4/8/2020	HF	No		130	65	3.28	142	61	1850		No	No diagnosis of DM	Yes	28.6	183	No	Yes	No					No	50	43	49	4	Complete	1	0	1	0	0	1	0	1	0	0
1119	Male	62	60628	Yes	Medicaid (Title 19)	Black or African American	No	Unknown	Complete	2020-04-23	4/26/2020	HF	Yes	2020-05-24	145	109	1.24	144	17	1126		No	No diagnosis of DM	No	43	326	No	Yes	No					Yes	21	29	35	1	Complete	1	0	1	1	0	0	1	0	0	0
1120	Female	58	60175	Yes	Private/HMO/Other	White	No	Unknown	Complete	2020-04-27	5/1/2020	HF	Yes	2020-05-18	151	78	1.1	140	18	555		No	No diagnosis of DM	Yes	21.5	128	No	Yes	No					No	45	19	25	4	Complete	1	1	0	0	1	0	0	1	0	0
1121	Male	73	61319	Yes	Medicare (Title 18)	White	No	Unknown	Complete	2020-04-13	4/16/2020	HF	No		116	88	0.95	140	17	548		No	T2DM	Yes	33.2	231	No	Yes	No					No	55	36	42	3	Complete	1	0	1	0	0	1	0	1	0	0
1122	Female	92	60098	No		White	No	Unknown	Complete	2020-04-25	5/1/2020	HF	No		98	94	2.79	142	50	2250		No	No diagnosis of DM	No	31.39	160	No	Yes	No					Yes	15	53	59	3	Complete	0	1	0	0	0	0	0	1	0	0
1123	Male	59	60142	Yes	Medicaid (Title 19)	White	No	Unknown	Complete	2020-04-22	4/24/2020	HF	Yes	2020-05-13	158	117	1.5	141	25	536		No	T2DM	Yes	42	354	Yes	Yes	No					No	43	26	35	4	Complete	1	0	1	1	0	0	0	1	0	0
1124	Male	76	60142	Yes	Medicare-private/HMO/Other	White	No	Unknown	Complete	2020-03-17	4/4/2020	HF	No		130	140	2.22	130	21	1160		No	No diagnosis of DM	Yes	27.3	190	No	Yes	No					Yes	29	44	49	4	Complete	1	0	1	0	0	0	0	1	0	0
1125	Male	77	60142	Yes	Medicare (Title 18)	White	No	Unknown	Complete	2020-05-08	5/14/2020	HF	No		120	92	3.7	143	39			No	T2DM	Yes	31.36	263	No	Yes	No					Yes	35	47	45	4	Complete	1	0	1	0	0	1	0	1	0	0
1126	Female	94	60050	Yes	Medicare (Title 18)	White	No	Unknown	Complete	2020-03-18	3/21/2020	HF	No		117	119	0.97	141	24	569		No	T2DM	Yes	31.3	194	No	Yes	No					No	55	45	54	3	Complete	1	1	0	0	0	1	0	1	0	0
1127	Male	63	60014	Yes	Private/HMO/Other	White	No	Unknown	Complete	2020-04-27	5/1/2020	HF	No		182	181	1.6	143	23	1390		No	T2DM	Yes	39.3	289	No	Yes	Yes	Cardiology	5/6/2020	Telehealth	Phone	Yes	26	27	33	4	Complete	1	0	1	0	1	0	0	1	0	0
1128	Female	70	60098	Yes	Medicare (Title 18)	White	No	Unknown	Complete	2020-03-24	4/3/2020	HF	Yes	2020-04-04	121	105	3.41	128	88	1600		No	No diagnosis of DM	Yes	27.6	161	Yes	Yes	No					Yes	15	70	62	3	Complete	1	1	0	0	0	1	0	1	0	0
1129	Male	80	60142	Yes	Medicare (Title 18)	White	No	Unknown	Complete	2020-03-23	3/24/2020	HF	Yes	2020-03-31	102	102	1.64	130	23	4998		No	No diagnosis of DM	No	23.6	160	Yes	Yes	No					Yes	10	48	55	4	Complete	1	0	1	0	0	1	0	1	0	0
1130	Male	63	60061	Yes	Private/HMO/Other	Undetermined	No	Unknown	Complete	2020-05-04	5/13/2020	HF	No		118	110	3.33	144	93	599		No	T2DM	Yes	38	252	No	Yes	No					No	73	44	59	4	Complete	1	0	1	0	1	0	0	0	0	0
1131	Male	66	60640	Yes	Private/HMO/Other	White	No	Unknown	Complete	2020-04-14	4/18/2020	HF	No		129	94	2.49	137	12	1896		No	No diagnosis of DM	No	20.63	157	No	Yes	No					Yes	40	51	39	2	Complete	1	0	1	0	1	0	0	1	0	0
1132	Female	97	60050	Yes	Medicare (Title 18)	White	No	Unknown	Complete	2020-03-23	3/27/2020	HF	No		133	121	1.62	135	34	750		No	No diagnosis of DM	Yes	30	180	No	Yes	No					No	61	45	54	3	Complete	1	1	0	0	0	1	0	1	0	0
1133	Male	40	60020	Yes	Private/HMO/Other	White	No	Unknown	Complete	2020-04-13	4/16/2020	HF	No		170	122	1.05	140	15	246		No	T1DM	No	35.2	223	No	Yes	Yes	Cardiology	4/23/2020	Telehealth	Phone	Yes	22	18	27	2	Complete	1	0	1	0	1	0	0	1	0	0
1134	Female	88	60554	Yes	Medicare (Title 18)	White	No	Unknown	Complete	2020-04-20	4/22/2020	HF	No		165	76	0.7	133	19	397		No	T2DM	Yes	31.67	164	No	Yes	Yes	Cardiology	4/28/2020	Telehealth	Phone	No	61	27	35	4	Complete	1	1	0	0	0	1	0	1	0	0
1135	Female	61	60123	Yes	Medicare (Title 18)	White	No	Unknown	Complete	2020-04-15	4/24/2020	HF	No		154	82	1.54	140	33	607		No	T2DM	Yes	42.7	240	Yes	Yes	Yes	Cardiology	5/1/2020	Telehealth	Phone	Yes	25	25	33	3	Complete	1	1	0	0	0	1	0	1	0	0
1136	Male	33	60612	Yes	Medicaid (Title 19)	Black or African American	No	Unknown	Complete	2020-03-18	3/22/2020	HF	No		125	114	0.93	138	10	617		No	No diagnosis of DM	No	25.7	199	No	Yes	No					Yes	12	27	32	1	Complete	1	0	1	1	0	0	1	0	0	0
1137	Female	37	60653	Yes	Private/HMO/Other	Black or African American	No	Unknown	Complete	2020-03-23	3/24/2020	HF	No		177	109	0.55	139	11	225		No	No diagnosis of DM	Yes	37.9	214	No	Yes	No					Yes	27	16	22	1	Complete	1	1	0	0	1	0	1	0	0	0
1138	Female	69	60012	Yes	Medicare-private/HMO/Other	White	No	Unknown	Complete	2020-03-27	3/31/2020	HF	No		181	95	0.91	138	17	2210		No	No diagnosis of DM	No	26.6	150	No	Yes	Yes	Cardiology	4/7/2020	Telehealth	Phone	Yes	28	28	29	4	Complete	1	1	0	0	0	0	0	1	0	0
1139	Male	59	60051	Yes	Medicaid (Title 19)	White	No	Unknown	Complete	2020-03-28	3/31/2020	HF	No		150	80	0.93	137	17	173		No	No diagnosis of DM	No	38.2	273	No	Yes	No					Yes	23	25	27	4	Complete	1	0	1	1	0	0	0	1	0	0
1140	Male	66	46407	Yes	Medicaid (Title 19)	White	No	Unknown	Complete	2020-03-31	4/20/2020	HF	No		100	91	3.58	137	102	1496		Yes	No diagnosis of DM	Yes	27.9	182	No	Yes	No					No	68	49	62	1	Complete	1	0	1	1	0	0	0	1	0	0
1141	Male	66	60190	Yes	Medicare (Title 18)	White	No	Unknown	Complete	2020-04-07	4/17/2020	HF	No		103	93	2	145	33		45816	No	T2DM	Yes	32.4	251	No	Yes	No					Yes	25	43	46	4	Complete	1	0	1	0	0	1	0	1	0	0
1142	Female	73	60628	Yes	Medicare (Title 18)	Black or African American	No	Unknown	Complete	2020-04-12	4/23/2020	HF	No		139	111	1.14	143	17	4998		No	No diagnosis of DM	Yes	35.5	214	No	Yes	Yes	PCP	4/24/2020	In Person		Yes	5	34	40	1	Complete	1	1	0	0	0	1	1	0	0	0
1143	Male	61	60103	Yes	Medicaid (Title 19)	White	No	Unknown	Complete	2020-04-15	5/7/2020	HF	No		109	109	1.55	130	41	474		No	T2DM	Yes	30.2	187	Yes	No	No					Yes	35	43	56	4	Complete	1	0	1	1	0	0	0	1	0	0
1144	Female	52	60148	Yes	Medicaid (Title 19)	Black or African American	No	Unknown	Complete	2020-04-15	4/23/2020	HF	No		164	78	1.8	140	32		32510	No	T2DM	Yes	34.8	203	No	Yes	Yes	Cardiology	4/29/2020	Telehealth	Phone	No	47	17	25	4	Complete	1	1	0	1	0	0	1	0	0	0
1145	Female	57	60098	No		White	Yes	Unknown	Complete	2020-04-20	4/26/2020	HF	No		162	102	0.72	133	16	570		No	T2DM	Yes	32.9	198	No	Yes	No					Yes	38	23	33	3	Complete	0	1	0	0	0	0	0	1	0	1
1146	Female	35	60623	Yes	Medicaid (Title 19)	Black or African American	No	Unknown	Complete	2020-04-21	4/26/2020	HF	No		128	83	1.65	139	27	931		No	No diagnosis of DM	Yes	43.4	260	Yes	Yes	No					Yes	40	25	26	1	Complete	1	1	0	1	0	0	1	0	0	0
1147	Female	77	60103	Yes	Medicare (Title 18)	White	No	Unknown	Complete	2020-04-21	5/6/2020	HF	No		160	150	2	138	50		11313	No	T2DM	Yes	41.25	240	No	Yes	Yes	Cardiology	5/13/2020	Telehealth	Phone	Yes	23	36	46	4	Complete	1	1	0	0	0	1	0	1	0	0
1148	Male	67	60103	Yes	Medicare (Title 18)	White	No	Unknown	Complete	2020-04-22	4/28/2020	HF	No		104	91	2.5	146	48		8882	No	No diagnosis of DM	Yes	49.9	348	No	Yes	Yes	Cardiology	5/1/2020	In Person		No	56	44	48	4	Complete	1	0	1	0	0	1	0	1	0	0
1149	Female	76	60504	Yes	Medicare (Title 18)	White	No	Unknown	Complete	2020-04-29	5/16/2020	HF	No		103	77	1.4	140	20		30361	Yes	No diagnosis of DM	Yes	32.2	176	Yes	Yes	Yes	PCP	5/22/2020	In Person		No	42	35	45	4	Complete	1	1	0	0	0	1	0	1	0	0
1150	Male	69	60041	No		Undetermined	No	Unknown	Complete	2020-04-25	4/26/2020	HF	No		66	78	3.15	139	11			No	No diagnosis of DM	Yes	21.95	161	Yes	No	No					No	60	52	45	3	Complete	0	0	1	0	0	0	0	0	0	0
1151	Male	52	60636	Yes	Medicare (Title 18)	White	Yes	Unknown	Complete	2020-04-27	5/2/2020	HF	Yes	2020-05-06	165	75	10.25	136	85	5027		No	T2DM	Yes	22.8	147	Yes	Yes	No					Yes	34	30	39	1	Complete	1	0	1	0	0	1	0	1	0	1
1152	Female	81	60616	Yes	Medicare (Title 18)	Black or African American	No	Unknown	Complete	2020-03-24	3/27/2020	HF	No		105	112	1.25	139	14	522		No	T2DM	Yes	33.7	202	No	Yes	No					No	57	44	48	2	Complete	1	1	0	0	0	1	1	0	0	0
1153	Female	91	60112	Yes	Medicare (Title 18)	White	No	Unknown	Complete	2020-05-09	5/19/2020	HF	Yes	2020-06-11	99	96	0.89	139	43	3507		No	No diagnosis of DM	Yes	25.3	134	No	Yes	No					Yes	30	45	59	4	Complete	1	1	0	0	0	1	0	1	0	0
1154	Male	69	60050	Yes	Medicaid (Title 19)	White	No	Unknown	Complete	2020-05-11	9/16/2020	HF	No		145	117	1.14	138	29	1680		No	T2DM	Yes	25.4	187	Yes	Yes	No					Yes	19	32	41	3	Complete	1	0	1	1	0	0	0	1	0	0
1155	Male	60	60466	Yes	Medicaid (Title 19)	Black or African American	No	Unknown	Complete	2020-05-13	5/15/2020	HF	No		138	88	0.92	139	19	3594		Yes	No diagnosis of DM	Yes	19.6	133	No	Yes	No					Yes	20	32	34	2	Complete	1	0	1	1	0	0	1	0	0	0
1156	Female	56	60411	Yes	Private/HMO/Other	Black or African American	No	Unknown	Complete	2020-05-22	5/28/2020	HF	Yes	2020-05-31	142	93	0.9	129	19	2584		No	T2DM	No	23	134	No	Yes	No					No	43	28	32	1	Complete	1	1	0	0	1	0	1	0	0	0
1157	Male	45	60641	No		White	Yes	Unknown	Complete	2020-05-23	6/5/2020	HF	No		181	111	1.23	141	34	2372		No	T2DM	Yes	34.7	242	No	Yes	No					Yes	30	20	29	3	Complete	0	0	1	0	0	0	0	1	0	1
1158	Female	56	60619	Yes	Medicaid (Title 19)	Black or African American	No	Unknown	Complete	2020-05-25	5/30/2020	HF	No		120	84	1.38	141	23	916		No	No diagnosis of DM	No	38.6	225	No	Yes	No					Yes	31	27	31	1	Complete	1	1	0	1	0	0	1	0	0	0
1159	Male	73	60076	Yes	Medicaid (Title 19)	Asian (Asian Indian, Chinese, Filipino, Japanese, Korean, Vietnamese, other Asian)	No	Unknown	Complete	2020-05-28	6/6/2020	HF	No		138	55	2.86	141	69	665		No	T2DM	Yes	42.6	314	No	Yes	No					No	61	34	44	4	Complete	1	0	1	1	0	0	0	0	1	0
1160	Male	85	60034	Yes	Medicare-private/HMO/Other	White	No	Unknown	Complete	2020-05-29	6/5/2020	HF	No		106	81	1.06	128	27	1050		No	No diagnosis of DM	Yes	24.96	157	No	Yes	No					No	55	46	50	3	Complete	1	0	1	0	0	0	0	1	0	0
1161	Male	66	61061	Yes	Medicare-private/HMO/Other	White	No	Unknown	Complete	2020-04-27	5/4/2020	HF	No		105	82	2.21	143	33	419		Yes	T2DM	Yes	38.2	258	No	Yes	Yes	Cardiology	5/11/2020	Telehealth	Phone	Yes	15	39	45	2	Complete	1	0	1	0	0	0	0	1	0	0
1162	Female	95	60510	Yes	Medicare-private/HMO/Other	White	No	Unknown	Complete	2020-04-26	5/2/2020	HF	No		153	95	1.1	136	25	1255		No	T2DM	Yes	28	163	No	Yes	No					Yes	28	38	45	4	Complete	1	1	0	0	0	0	0	1	0	0
1163	Male	70	60660	Yes	Medicare (Title 18)	White	No	Unknown	Complete	2020-05-15	7/7/2020	HF	Yes	2020-07-08	108	98	2.99	132	70	5027		No	T1DM	Yes	30.1	221	Yes	Yes	No					Yes	15	64	60	2	Complete	1	0	1	0	0	1	0	1	0	0
1164	Female	78	60156	Yes	Medicare-private/HMO/Other	White	No	Unknown	Complete	2020-05-12	5/5/2020	HF	No		122	124	1.05	139	18	929		No	No diagnosis of DM	Yes	26.9	133	No	Yes	No					No	59	38	45	4	Complete	1	1	0	0	0	0	0	1	0	0
1165	Male	82	60134	Yes	Medicare (Title 18)	White	No	Unknown	Complete	2020-05-20	6/2/2020	HF	No		109	71	1.8	138	61	239		No	T2DM	Yes	30.3	199	No	Yes	No					No	48	41	53	4	Complete	1	0	1	0	0	1	0	1	0	0
1166	Male	49	60649	Yes	Medicare (Title 18)	Black or African American	No	Unknown	Complete	2020-05-04	5/14/2020	HF	No		114	105	1.04	141	15	14		No	T2DM	No	55.8	367	No	Yes	No					No	71	29	35	1	Complete	1	0	1	0	0	1	1	0	0	0
1167	Female	49	60438	Yes	Private/HMO/Other	Black or African American	No	Unknown	Complete	2020-03-28	3/30/2020	HF	No		114	102	1.1	144	11	24		No	T2DM	No	31.2	159	No	Yes	No					No	61	28	33	2	Complete	1	1	0	0	1	0	1	0	0	0
[truncated: 21 more columns]
